# Supplementary material for: Patterns of mobility and its impact on retention in care among people living with HIV in the Manhiça District, Mozambique
Source: PLoS One. 2021 May 21;16(5):e0250844. doi: 10.1371/journal.pone.0250844 (PMC8139482; doi:10.1371/journal.pone.0250844)
Supplement: S5 File — (XLSX) [file pone.0250844.s005.xlsx]

## Sheet: Sheet1
recordisdiaa	dupstid	duprecord	duppermid	duphdd	redcap_event_name	iscase	age	sexo	manhica	education	religion	incomesource	work	otherwork	maritalstatus	haschildren	childno	childrenmanhica	circumcision	partnerknow	condompartner	casualpartners	condomcasual	timedx	placedx	countrydx	timebigin_tarv	ltfu90	followupinterruption	reasonltfu	timewotarv	reasondiscontart	cd4away	delegatarv	whosendarv	washospitalized	timehospitalized	communicatebysms	what_situation	change_in_manhica	outsidewhere	province	othecountry	othercountr	cellphone	times_out	where_travel	how_long	how_long_home
1	0	0	0	0	adulto_control_arm_1	0	#VALUE!	mulher	Sim	Abaixo de 5a classe	Cristao	Sem salario fixo	Trabalho domestico		Uniao-de-facto	2		2	Nao aplicavel, mulher	Sim	Algumas vezes	Nao teve parceiros casuais		ha máis de 5 anos atrás	Hospital Distrital da Manhica			0	Nao interrompeu o seguimento nas consultas de HIV		Nao interrompeu o tratamento			Sim	Outro familiar	Nao		Sim							1
1	0	0		0	adulto_control_arm_1	0	#VALUE!	homem	Sim	Mestrado	Catolica	Assalariado	Administrativo/Funcionario/Trabalha para o estado		Casado	1	3	1	Sim	Sim	Sempre	Nao teve parceiros casuais		ha máis de 5 anos atrás	Hospital Distrital da Manhica			0	Nao interrompeu o seguimento nas consultas de HIV		Nao interrompeu o tratamento			Nao		Nao		Sim							2-4
1	0	0		0	adulto_control_arm_1	0	#VALUE!	homem	Sim	Abaixo de 5a classe	Cristao	Sem salario fixo	Vendedor		Viuvo	1	8	1	Sim	Nao	Nao sabe	Nao teve parceiros casuais		ha máis de 5 anos atrás	Hospital Distrital da Manhica			0	Nao interrompeu o seguimento nas consultas de HIV		Nao interrompeu o tratamento			Sim	Confidente	Nao		Sim							2-4
1	0	0	0	0	adulto_control_arm_1	0	#VALUE!	mulher	Sim	Abaixo de 5a classe	Cristao	Sem salario fixo	Vendedor		Casado	1	6	1	Nao aplicavel, mulher	Sim	Algumas vezes	Nao teve parceiros casuais		1-5 anos atras	Hospital Distrital da Manhica			0	Nao interrompeu o seguimento nas consultas de HIV		Nao interrompeu o tratamento			Sim	Filho/a	Nao		Sim							1
1	0	0	0	0	adulto_caso_arm_1	1	#VALUE!	mulher	Sim	Nao estudou	Zione/ Sião	Sem salario fixo			Uniao-de-facto	1		1	Nao aplicavel, mulher	Sim	Nao	Nao teve parceiros casuais	Não	ha máis de 5 anos atrás	Outro Posto de Saude dentro do distrito da Manhica		ha máis de 5 anos atrás	0	Nao interrompeu o seguimento nas consultas de HIV	Outro	Nao interrompeu o tratamento		Nao	Sim	Outro familiar	Nao		Sim	Vive na Manhica, com viagens frequentes	Não	Outro país		Africa do Sul		1	2 vezes	Urbano/cidade	De 15 dias a 3 meses	De 1 a 3 meses
1	0	0	0	0	adulto_control_arm_1	0	#VALUE!	mulher	Sim	Abaixo de 5a classe	Catolica	Vive de ajuda	Nao trabalha		Viuvo	1	6	1	Nao aplicavel, mulher	Nao	Nao sabe	Nao teve parceiros casuais		ha máis de 5 anos atrás	Hospital Distrital da Manhica			0	Nao interrompeu o seguimento nas consultas de HIV		Nao interrompeu o tratamento			Nao		Nao		Sim							1
1	0	0	0	0	adulto_control_arm_1	0	#VALUE!	homem	Sim	5a classe	Zione/ Sião	Assalariado	Outro	motorista	Separado	1	2	1	Nao	Nao	Nao sabe	Mais de 3		1-5 anos atras	Hospital Distrital da Manhica			0	Nao interrompeu o seguimento nas consultas de HIV		Nao interrompeu o tratamento			Sim	Pai / mae	Nao		Sim							1
1	0	0	0	0	adulto_control_arm_1	0	#VALUE!	homem	Sim	5a classe	Zione/ Sião	Assalariado	Outro	MECANICO	Uniao-de-facto	1	5	1	Sim	Sim	Algumas vezes	Um	Algumas vezes	ha máis de 5 anos atrás	Hospital Distrital da Manhica			0	Nao interrompeu o seguimento nas consultas de HIV		Nao interrompeu o tratamento			Sim	Parceiro/a	Nao		Sim							1
1	0	0	0	0	adulto_caso_arm_1	1	#VALUE!	mulher	Sim	10a classe	Protestante/Anglicana	Sem salario fixo			Solteiro (nunca viveu maritalmente)	1		1	Nao aplicavel, mulher	Nao	Nao	Nao teve parceiros casuais	Nao aplicavel	ha máis de 5 anos atrás	Hospital Distrital da Manhica		ha máis de 5 anos atrás	1	6-12 meses	Abandonou/desistiu	6-12 meses	Outro	Sim			Sim , na Manhica		Sim	Vive na Manhica, com viagens frequentes	Não	Outro país		Africa do Sul		1	Uma vez por mes	Urbano/cidade	Menos de 15 dias	De uma semana a um mes
1	0	0	0	0	adulto_caso_arm_1	1	#VALUE!	mulher	Sim	5a classe	Zione/ Sião	Assalariado	Outro	trabalha na creche	Uniao-de-facto	1		1	Nao aplicavel, mulher	Sim	Sempre	Um		1-5 anos atras	Hospital Distrital da Manhica		1-5 anos atras	0	Nao interrompeu o seguimento nas consultas de HIV		Nao interrompeu o tratamento		Nao	Sim	Filho/a	Nao		Sim	Vive na Manhica, com viagens frequentes	Não	Outro país		Africa do Sul		1	2 vezes	Urbano/cidade	Mais de 9 meses	Menos de uma semana durante o meio de semana
1	0	0	0	0	adulto_control_arm_1	0	#VALUE!	homem	Sim	5a classe	Islamica	Assalariado	Administrativo/Funcionario/Trabalha para o estado		Uniao-de-facto	2		2	Nao	Sim	Nao	Nao teve parceiros casuais		ha máis de 5 anos atrás	Hospital Distrital da Manhica			0	Nao interrompeu o seguimento nas consultas de HIV		Nao interrompeu o tratamento			Nao		Nao		Sim							1
1	0	0	0	0	adulto_caso_arm_1	1	#VALUE!	mulher	Sim	5a classe	Animistas	Sem salario fixo			Viuvo	1		1	Nao aplicavel, mulher	Nao aplicavel nao tem parceiro	Nao sabe	Nao teve parceiros casuais		1-5 anos atras	Hospital Distrital da Manhica		1-5 anos atras	0	Nao interrompeu o seguimento nas consultas de HIV		Nao interrompeu o tratamento		Nao	Nao		Nao		Sim	Vive na Manhica, com viagens frequentes	Não	Outro distrito dentro de Moçambique	Gaza			2-4	2 vezes	Rural/Campo	De 15 dias a 3 meses	De 1 a 3 meses
1	0	0		0	adulto_caso_arm_1	1	#VALUE!	homem	Sim	5a classe	Envangelica / pentecostal	Assalariado	Industria		Uniao-de-facto	1		1	Sim	Sim	Algumas vezes	Nao teve parceiros casuais	Não	1-5 anos atras	Hospital Distrital da Manhica		1-5 anos atras	0	Nao interrompeu o seguimento nas consultas de HIV		Nao interrompeu o tratamento		Nao	Sim	Parceiro/a	Nao		Sim	Vive na Manhica, com viagens frequentes	Não	Outro país		Africa do Sul		1	2 vezes	Rural/Campo	Mais de 9 meses	De uma semana a um mes
1	0	0		0	adulto_caso_arm_1	1	#VALUE!	homem	Sim	5a classe	Zione/ Sião	Assalariado	Outro	pedreiro	Uniao-de-facto	1		1	Nao	Sim	Sempre	Nao teve parceiros casuais		ha máis de 5 anos atrás	Hospital Distrital da Manhica		ha máis de 5 anos atrás	0	Nao interrompeu o seguimento nas consultas de HIV		Nao interrompeu o tratamento		Nao	Sim	Outro familiar	Nao		Sim	Vive na Manhica, com viagens frequentes	Não	Outro país		Africa do Sul		2-4	Uma vez por mes	Urbano/cidade	De 15 dias a 3 meses	De uma semana a um mes
1	0	0		0	adulto_caso_arm_1	1	#VALUE!	homem	Sim	Abaixo de 5a classe	Zione/ Sião	Sem salario fixo			Viuvo	1		1	Nao	Nao	Algumas vezes	Um		1-5 anos atras	Hospital Distrital da Manhica		1-5 anos atras	0	Nao interrompeu o seguimento nas consultas de HIV		Nao interrompeu o tratamento		Nao	Sim	Outro familiar	Nao		Sim	Vive na Manhica, com viagens frequentes	Não	Outro país		Africa do Sul		1	2 vezes	Urbano/cidade	De 15 dias a 3 meses	De 3 a 9 mes
1	0	0		0	adulto_caso_arm_1	1	#VALUE!	homem	Sim	10a classe	Cristao	Sem salario fixo			Uniao-de-facto	1		1	Sim	Sim	Algumas vezes	Um		ha máis de 5 anos atrás	Hospital Distrital da Manhica		ha máis de 5 anos atrás	0	Nao interrompeu o seguimento nas consultas de HIV		Nao interrompeu o tratamento		Nao	Sim	Outro familiar	Nao		Sim	Vive na Manhica, com viagens frequentes	Não	Outro distrito dentro de Moçambique	Maputo (cidade)			1	Nao sabe	Urbano/cidade	Mais de 9 meses	Menos de uma semana durante o meio de semana
1	0	0		0	adulto_control_arm_1	0	#VALUE!	mulher	Sim	Abaixo de 5a classe	Protestante/Anglicana	Assalariado	Nao trabalha		Uniao-de-facto	1	5	1	Nao aplicavel, mulher	Sim	Algumas vezes	Nao teve parceiros casuais		ha máis de 5 anos atrás	Hospital Distrital da Manhica			0	Nao interrompeu o seguimento nas consultas de HIV		Nao interrompeu o tratamento			Sim	Parceiro/a	Nao		Sim							1
1	0	0		0	adulto_caso_arm_1	1	#VALUE!	mulher	Sim	Abaixo de 5a classe	Envangelica / pentecostal	Assalariado			Uniao-de-facto	1		1	Nao aplicavel, mulher	Sim	Sempre	Nao teve parceiros casuais	Não	ha máis de 5 anos atrás	Hospital Distrital da Manhica		ha máis de 5 anos atrás	0	Nao interrompeu o seguimento nas consultas de HIV	Outro	Nao interrompeu o tratamento		Nao	Sim	Parceiro/a	Nao		Sim	Vive na Manhica, com viagens frequentes	Não	Outro país		Africa do Sul		1	2 vezes	Urbano/cidade	Menos de uma semana	Mais de 9 meses
1	0	0		0	adulto_caso_arm_1	1	#VALUE!	mulher	Sim	Nao estudou	Envangelica / pentecostal	Sem salario fixo			Uniao-de-facto	1		1	Nao aplicavel, mulher	Sim	Algumas vezes	Nao teve parceiros casuais	Não	1-5 anos atras	Hospital Distrital da Manhica		1-5 anos atras	0	Nao interrompeu o seguimento nas consultas de HIV		Nao interrompeu o tratamento		Nao			Nao		Sim	Vive na Manhica, com viagens frequentes	Não	Outro distrito dentro de Moçambique	Maputo Província			Nenhum	Uma vez por mes	Rural/Campo	Menos de uma semana	Menos de uma semana durante o meio de semana
1	0	0	0	0	adulto_caso_arm_1	1	#VALUE!	homem	Sim	12a classe	Cristao	Assalariado	Industria		Uniao-de-facto	1		1	Sim	Sim	Sempre	Nao teve parceiros casuais	Nao aplicavel	ha máis de 5 anos atrás	Hospital Distrital da Manhica		ha máis de 5 anos atrás	0	Menos de 1 mes	Indisponibilidade por trabalho	Nao interrompeu o tratamento		Nao	Sim	Parceiro/a	Nao		Sim	Vive na Manhica, com viagens frequentes	Não	Outro distrito dentro de Moçambique	Nao sabe			2-4	Uma vez por mes	Rural/Campo	De 15 dias a 3 meses	De uma semana a um mes
1	0	0	0	0	adulto_control_arm_1	0	#VALUE!	homem	Sim	10a classe	Cristao	Assalariado	Industria		Uniao-de-facto	1	6	1	Sim	Sim	Sempre	Nao teve parceiros casuais		1-5 anos atras	Hospital Distrital da Manhica			0	Nao interrompeu o seguimento nas consultas de HIV		Nao interrompeu o tratamento			Nao		Nao		Sim							1
1	0	0		0	adulto_caso_arm_1	1	#VALUE!	homem	Sim	5a classe	Cristao	Sem salario fixo			Uniao-de-facto	1		1	Sim	Sim	Algumas vezes	Um	Sempre	1-5 anos atras	Hospital Distrital da Manhica		1-5 anos atras	0	Nao interrompeu o seguimento nas consultas de HIV		Nao interrompeu o tratamento		Nao	Sim	Parceiro/a	Nao		Sim	Vive na Manhica, com viagens frequentes	Não	Outro distrito dentro de Moçambique	Gaza			2-4	Uma vez por mes	Rural/Campo	Menos de 15 dias	De 1 a 3 meses
1	0	0		0	adulto_caso_arm_1	1	#VALUE!	mulher	Sim	Abaixo de 5a classe	Protestante/Anglicana	Sem salario fixo			Separado	2		2	Nao aplicavel, mulher	Nao aplicavel nao tem parceiro	Nao sabe	Nao teve parceiros casuais		1-5 anos atras	Hospital Distrital da Manhica		1-5 anos atras	0	Nao interrompeu o seguimento nas consultas de HIV		Nao interrompeu o tratamento		Nao	Nao		Nao		Sim	Vive na Manhica, com viagens frequentes	Não	Outro país		Africa do Sul		1	Uma	Urbano/cidade	Menos de uma semana	De 3 a 9 mes
1	0	0		0	adulto_control_arm_1	0	#VALUE!	mulher	Sim	Nao estudou	Cristao	Assalariado	Industria		Separado	1	3	1	Nao aplicavel, mulher	Nao	Nao sabe	Um	Sempre	ha máis de 5 anos atrás	Hospital Distrital da Manhica			0	Nao interrompeu o seguimento nas consultas de HIV		Nao interrompeu o tratamento			Nao		Nao		Sim							1
1	0	0	0	0	adulto_control_arm_1	0	#VALUE!	mulher	Sim	Nao estudou	Cristao	Sem salario fixo	Trabalho domestico		Uniao-de-facto	1	4	1	Nao aplicavel, mulher	Sim	Sempre	Nao teve parceiros casuais		1-5 anos atras	Outro Posto de Saude dentro do distrito da Manhica			0	Nao interrompeu o seguimento nas consultas de HIV		Nao interrompeu o tratamento			Nao		Nao		Sim							1
1	0	0		0	adulto_caso_arm_1	1	#VALUE!	homem	Sim	5a classe	Cristao	Assalariado	Nao trabalha	cabelereira	Uniao-de-facto	1		1	Nao	Sim	Sempre	Um		ha máis de 5 anos atrás	Hospital Distrital da Manhica		ha máis de 5 anos atrás	0	Nao interrompeu o seguimento nas consultas de HIV		Nao interrompeu o tratamento		Nao	Sim	Parceiro/a	Nao		Sim	Vive na Manhica, com viagens frequentes	Não	Outro país		Africa do Sul		2-4	3-5 vezes	Urbano/cidade	De 15 dias a 3 meses	De uma semana a um mes
1	0	0		0	adulto_caso_arm_1	1	#VALUE!	mulher	Sim	7a classe	Zione/ Sião	Assalariado	Trabalho domestico		Uniao-de-facto	1		1	Nao aplicavel, mulher	Sim	Nao	Um		ha máis de 5 anos atrás	Hospital Distrital da Manhica		1-5 anos atras	0	1-3 meses	Indisponibilidade por trabalho	1-3 meses	Sem dispensa no trabalho	Nao			Nao		Sim	Vive na Manhica, com viagens frequentes	Não	Outro país		Africa do Sul		1	3-5 vezes	Urbano/cidade	De 3 a 9 meses	Menos de uma semana durante o meio de semana
1	0	0	0	0	adulto_caso_arm_1	1	#VALUE!	mulher	Sim	Abaixo de 5a classe	Cristao	Sem salario fixo	Agricultura		Viuvo	1		1	Nao aplicavel, mulher	Nao	Nao	Nao teve parceiros casuais	Não	ha máis de 5 anos atrás	Hospital Distrital da Manhica		ha máis de 5 anos atrás	1	> 1 ano		Nao interrompeu o tratamento		Sim			Nao		Sim	Vive na Manhica, com viagens frequentes	Não	Outro distrito dentro de Moçambique	Maputo Província			2-4	Nao sabe	Urbano/cidade	De 15 dias a 3 meses	De uma semana a um mes
1	0	0		0	adulto_caso_arm_1	1	#VALUE!	mulher	Sim	Licenciatura	Zione/ Sião	Assalariado	Administrativo/Funcionario/Trabalha para o estado		Solteiro (nunca viveu maritalmente)	1		1	Nao aplicavel, mulher	Sim	Sempre	Nao teve parceiros casuais	Não	ha máis de 5 anos atrás	Hospital Distrital da Manhica		ha máis de 5 anos atrás	1	> 1 ano		Nao interrompeu o tratamento		Nao	Nao		Nao		Sim	Vive na Manhica, com viagens frequentes	Não	Outro distrito dentro de Moçambique	Maputo (cidade)			2-4	Uma vez por mes	Urbano/cidade	Menos de uma semana	Fim de semana
1	0	0		0	adulto_control_arm_1	0	#VALUE!	homem	Sim	7a classe	Cristao	Sem salario fixo	Agricultura		Casado	1	3	1	Nao	Sim	Algumas vezes	Nao teve parceiros casuais		1-5 anos atras	Hospital Distrital da Manhica			0	Nao interrompeu o seguimento nas consultas de HIV		Nao interrompeu o tratamento			Nao		Nao		Sim							1
1	0	0		0	adulto_control_arm_1	0	#VALUE!	mulher	Sim	5a classe	Protestante/Anglicana	Assalariado	Agricultura		Viuvo	1	5	1	Nao aplicavel, mulher	Sim	Algumas vezes	Um		ha máis de 5 anos atrás	Hospital Distrital da Manhica			0	Nao interrompeu o seguimento nas consultas de HIV		Nao interrompeu o tratamento			Nao		Nao		Sim							Nenhum
1	0	0		0	adulto_caso_arm_1	1	#VALUE!	homem	Sim	Abaixo de 5a classe	Zione/ Sião	Assalariado	Outro	ajudante de transportador semi colectivo de passageiro da rota africa de sul para Mocambique	Uniao-de-facto	1		1	Nao	Sim	Algumas vezes	Nao teve parceiros casuais	Sempre	1-5 anos atras	Hospital Distrital da Manhica		1-5 anos atras	0	Nao interrompeu o seguimento nas consultas de HIV		Nao interrompeu o tratamento		Nao			Nao		Sim	Vive na Manhica, com viagens frequentes	Não	Outro país		Africa do Sul		2-4	Uma vez por semana	Urbano/cidade	Menos de uma semana	Fim de semana
1	0	0	0	0	adulto_control_arm_1	0	#VALUE!	homem	Sim	Nao estudou	Zione/ Sião	Sem salario fixo	Outro	campones	Uniao-de-facto	1	2	1	Nao	Sim	Algumas vezes	Um		1-5 anos atras	Hospital Distrital da Manhica			0	Nao interrompeu o seguimento nas consultas de HIV		Nao interrompeu o tratamento			Sim	Parceiro/a	Nao		Sim							1
1	0	0		0	adulto_caso_arm_1	1	#VALUE!	mulher	Nao	7a classe	Zione/ Sião	Assalariado			Uniao-de-facto	1		1	Nao aplicavel, mulher	Sim	Sempre	Nao teve parceiros casuais	Nao aplicavel	1-5 anos atras	Hospital Distrital da Manhica		1-5 anos atras	0	Nao interrompeu o seguimento nas consultas de HIV		Nao interrompeu o tratamento		Nao			Nao		Sim	Mudanca de casa	Não	Outro distrito dentro de Moçambique	Maputo (cidade)			1	2 vezes	Urbano/cidade	Mais de 9 meses	Fim de semana
1	0	0	0	0	adulto_control_arm_1	0	#VALUE!	homem	Sim	10a classe	Cristao	Vive de ajuda	Nao trabalha		Uniao-de-facto	1	3	1	Nao	Sim	Nao	Um		1-5 anos atras	Hospital Distrital da Manhica			1	3-6 meses	Abandonou/desistiu	3-6 meses	Outro		Nao		Sim , na Manhica	1 vez	Sim							1
1	0	0	0	0	adulto_control_arm_1	0	#VALUE!	homem	Sim	Abaixo de 5a classe	Catolica	Assalariado	Administrativo/Funcionario/Trabalha para o estado		Viuvo	1	5	1	Sim	Nao sabe	Nao sabe	Nao teve parceiros casuais		1-5 anos atras	Hospital Distrital da Manhica			0	Nao interrompeu o seguimento nas consultas de HIV		Nao interrompeu o tratamento			Sim	Outro familiar	Nao		Sim							1
1	0	0	0	0	adulto_control_arm_1	0	#VALUE!	homem	Sim	Abaixo de 5a classe	Cristao	Sem salario fixo	Agricultura		Uniao-de-facto	1	4	1	Nao	Sim	Sempre	Um		1-5 anos atras	Hospital Distrital da Manhica			0	Nao interrompeu o seguimento nas consultas de HIV		Nao interrompeu o tratamento			Sim	Filho/a	Nao		Sim							1
1	0	0	0	0	adulto_control_arm_1	0	#VALUE!	homem	Sim	7a classe	Envangelica / pentecostal	Assalariado	Outro	MOTORISTA	Uniao-de-facto	1	2	1	Nao	Sim	Sempre	Nao teve parceiros casuais		ha máis de 5 anos atrás	Hospital Distrital da Manhica			0	Nao interrompeu o seguimento nas consultas de HIV		Nao interrompeu o tratamento			Sim	Parceiro/a	Nao		Sim							1
1	0	0		0	adulto_caso_arm_1	1	#VALUE!	mulher	Sim	Abaixo de 5a classe	Cristao	Sem salario fixo			Viuvo	1		1	Nao aplicavel, mulher	Nao aplicavel nao tem parceiro	Nao sabe	Nao teve parceiros casuais		1-5 anos atras	Hospital Distrital da Manhica		1-5 anos atras	0	Nao interrompeu o seguimento nas consultas de HIV		Nao interrompeu o tratamento		Nao	Nao		Nao		Sim	Vive na Manhica, com viagens frequentes	Não	Outro distrito dentro de Moçambique	Gaza			1	3-5 vezes	Urbano/cidade	Menos de uma semana	Menos de uma semana durante o meio de semana
1	0	0		0	adulto_control_arm_1	0	#VALUE!	mulher	Sim	Nao estudou	Cristao	Vive de ajuda	Nao trabalha		Uniao-de-facto	1	4	1	Nao aplicavel, mulher	Sim	Algumas vezes	Nao teve parceiros casuais		ha máis de 5 anos atrás	Hospital Distrital da Manhica			0	Nao interrompeu o seguimento nas consultas de HIV		Nao interrompeu o tratamento			Sim	Parceiro/a	Nao		Nao							1
1	0	0	0	0	adulto_control_arm_1	0	#VALUE!	homem	Sim	Licenciatura	Cristao	Assalariado	Administrativo/Funcionario/Trabalha para o estado		Uniao-de-facto	1	4	1	Nao	Sim	Algumas vezes	Nao teve parceiros casuais		1-5 anos atras	Hospital Distrital da Manhica			0	Nao interrompeu o seguimento nas consultas de HIV		Nao interrompeu o tratamento			Nao		Nao		Sim							1
1	0	0	0	0	adulto_control_arm_1	0	#VALUE!	mulher	Sim	Licenciatura	Envangelica / pentecostal	Assalariado	Administrativo/Funcionario/Trabalha para o estado		Uniao-de-facto	1	2	1	Nao aplicavel, mulher	Sim	Sempre	Nao teve parceiros casuais		ha máis de 5 anos atrás	Hospital Distrital da Manhica			0	Nao interrompeu o seguimento nas consultas de HIV		Nao interrompeu o tratamento			Nao		Nao		Nao							1
1	0	0	0	0	adulto_caso_arm_1	1	#VALUE!	mulher	Sim	5a classe	Envangelica / pentecostal	Sem salario fixo			Uniao-de-facto	1		1	Nao aplicavel, mulher	Nao	Sempre	Nao teve parceiros casuais	Nao aplicavel	ha máis de 5 anos atrás	Hospital Distrital da Manhica		ha máis de 5 anos atrás	0	Nao interrompeu o seguimento nas consultas de HIV		Nao interrompeu o tratamento		Nao	Sim	Outro familiar	Nao		Sim	Vive na Manhica, com viagens frequentes	Não	Outro país		Africa do Sul		1	3-5 vezes	Rural/Campo	De 15 dias a 3 meses	De 1 a 3 meses
1	0	0		0	adulto_control_arm_1	0	#VALUE!	homem	Sim	7a classe	Cristao	Assalariado	Industria		Uniao-de-facto	1	3	1	Nao	Sim	Sempre	Nao teve parceiros casuais		ha máis de 5 anos atrás	Hospital Distrital da Manhica			0	Nao interrompeu o seguimento nas consultas de HIV		Nao interrompeu o tratamento			Sim	Parceiro/a	Nao		Sim							1
1	0	0	0	0	adulto_caso_arm_1	1	#VALUE!	mulher	Sim	7a classe	Cristao	Assalariado	Trabalho domestico		Solteiro (nunca viveu maritalmente)	1		1	Nao aplicavel, mulher	Nao aplicavel nao tem parceiro	Sempre	Um		1-5 anos atras	Hospital Distrital da Manhica		1-5 anos atras	1	3-6 meses	Indisponibilidade por trabalho	Nao interrompeu o tratamento		Sim			Nao		Sim	Vive na Manhica, com viagens frequentes	Não	Outro país		Africa do Sul		2-4	3-5 vezes	Urbano/cidade	De 3 a 9 meses	De uma semana a um mes
1	0	0		0	adulto_control_arm_1	0	#VALUE!	homem	Sim	7a classe	Protestante/Anglicana	Sem salario fixo	Nao trabalha		Casado	1	9	1	Sim	Sim	Sempre	Nao teve parceiros casuais		ha máis de 5 anos atrás	Hospital Distrital da Manhica			0	Nao interrompeu o seguimento nas consultas de HIV		Nao interrompeu o tratamento			Nao		Sim , na Manhica	01	Sim							1
1	0	0		0	adulto_caso_arm_1	1	#VALUE!	homem	Sim	12a classe	Catolica	Assalariado	Industria		Casado	1		1	Sim	Sim	Sempre	Nao teve parceiros casuais	Não	ha máis de 5 anos atrás	Hospital Distrital da Manhica		ha máis de 5 anos atrás	0	Nao interrompeu o seguimento nas consultas de HIV		Nao interrompeu o tratamento		Nao			Nao		Sim	Vive na Manhica, com viagens frequentes	Não	Outro país		Africa do Sul		2-4	Uma vez por mes	Urbano/cidade	De 3 a 9 meses	Menos de uma semana durante o meio de semana
1	0	0	0	0	adulto_control_arm_1	0	#VALUE!	mulher	Sim	7a classe	Cristao	Assalariado	Administrativo/Funcionario/Trabalha para o estado		Uniao-de-facto	1	5	1	Nao aplicavel, mulher	Sim	Sempre	Nao teve parceiros casuais		1-5 anos atras	Hospital Distrital da Manhica			0	Nao interrompeu o seguimento nas consultas de HIV		Nao interrompeu o tratamento			Sim	Filho/a	Nao		Sim							1
1	0	0	0	0	adulto_control_arm_1	0	#VALUE!	homem	Sim	5a classe	Cristao	Sem salario fixo	Trabalho domestico		Viuvo	1	5	1	Nao	Nao	Nao sabe	Nao teve parceiros casuais		1-5 anos atras	Hospital Distrital da Manhica			0	Nao interrompeu o seguimento nas consultas de HIV		Nao interrompeu o tratamento			Nao		Nao		Sim							1
1	0	0		0	adulto_caso_arm_1	1	#VALUE!	homem	Sim	5a classe	Catolica	Assalariado	Outro	SEGURANCA PRIVADA	Uniao-de-facto	1		1	Sim	Sim	Sempre	Nao teve parceiros casuais	Nao aplicavel	ha máis de 5 anos atrás	Hospital Distrital da Manhica		ha máis de 5 anos atrás	0	Nao interrompeu o seguimento nas consultas de HIV		Nao interrompeu o tratamento		Nao	Sim	Parceiro/a	Nao		Sim	Vive na Manhica, com viagens frequentes	Sim					1	Uma vez por semana	Rural/Campo	Nao sabe	Menos de uma semana durante o meio de semana
1	0	0	0	0	adulto_control_arm_1	0	#VALUE!	homem	Sim	7a classe	Cristao	Vive de ajuda	Nao trabalha		Uniao-de-facto	1	6	1	Nao	Sim	Sempre	Nao teve parceiros casuais		ha máis de 5 anos atrás	Hospital Distrital da Manhica			0	Nao interrompeu o seguimento nas consultas de HIV		Nao interrompeu o tratamento			Sim	Parceiro/a	Sim , na Manhica	03	Sim							1
1	0	0		0	adulto_caso_arm_1	1	#VALUE!	mulher	Sim	Nao estudou	Zione/ Sião	Sem salario fixo			Separado	2		2	Nao aplicavel, mulher	Nao aplicavel nao tem parceiro	Nao sabe	Nao teve parceiros casuais	Nao aplicavel	ha máis de 5 anos atrás	Hospital Distrital da Manhica		ha máis de 5 anos atrás	0	Nao interrompeu o seguimento nas consultas de HIV		Nao interrompeu o tratamento		Nao	Nao		Nao		Sim	Vive na Manhica, com viagens frequentes	Não	Outro país		Africa do Sul		1	2 vezes	Urbano/cidade	Menos de uma semana	De 3 a 9 mes
1	0	0	0	0	adulto_caso_arm_1	1	#VALUE!	homem	Sim	5a classe	Zione/ Sião	Assalariado	Outro	seguranca	Uniao-de-facto	2		2	Sim	Sim	Sempre	Nao teve parceiros casuais	Não	ha máis de 5 anos atrás	Num outro pais	Africa do Sul	ha máis de 5 anos atrás	0	Nao interrompeu o seguimento nas consultas de HIV		Nao interrompeu o tratamento		Sim			Nao		Sim	Vive na Manhica, com viagens frequentes	Sim					1	Uma vez por mes	Rural/Campo	Menos de 15 dias	De uma semana a um mes
1	0	0	0	0	adulto_caso_arm_1	1	#VALUE!	homem	Sim	Nao estudou	Envangelica / pentecostal	Assalariado	Mineiro		Solteiro (nunca viveu maritalmente)	2		2	Nao	Nao	Sempre	Um		1-5 anos atras	Hospital Distrital da Manhica		1-5 anos atras	0	Nao interrompeu o seguimento nas consultas de HIV		Nao interrompeu o tratamento		Sim	Sim	Pai / mae	Nao		Sim	Vive na Manhica, com viagens frequentes	Não	Outro país		Botswana		2-4	2 vezes	Urbano/cidade	De 3 a 9 meses	De 1 a 3 meses
1	0	0	0	0	adulto_control_arm_1	0	#VALUE!	homem	Sim	Abaixo de 5a classe	Cristao	Sem salario fixo	Vendedor		Uniao-de-facto	1	1	1	Nao	Nao	Nao	Nao teve parceiros casuais		ha máis de 5 anos atrás	Hospital Distrital da Manhica			0	Nao interrompeu o seguimento nas consultas de HIV		Nao interrompeu o tratamento			Nao		Nao		Sim							1
1	0	0	0	0	adulto_caso_arm_1	1	#VALUE!	homem	Sim	10a classe	Cristao	Sem salario fixo	Outro	electrecista	Uniao-de-facto	1		1	Sim	Sim	Sempre	Nao teve parceiros casuais	Não	ha máis de 5 anos atrás	Hospital Distrital da Manhica		ha máis de 5 anos atrás	1	> 1 ano		Nao interrompeu o tratamento		Sim			Nao		Sim	Vive na Manhica, com viagens frequentes	Sim					1	Uma	Urbano/cidade	Menos de uma semana	Menos de uma semana durante o meio de semana
1	0	0	0	0	adulto_caso_arm_1	1	#VALUE!	mulher	Sim	5a classe	Cristao	Sem salario fixo			Viuvo	1		1	Nao aplicavel, mulher	Sim	Sempre	Nao teve parceiros casuais	Não	1-5 anos atras	Hospital Distrital da Manhica		1-5 anos atras	0	Nao interrompeu o seguimento nas consultas de HIV		Nao interrompeu o tratamento		Nao			Nao		Sim	Vive na Manhica, com viagens frequentes	Não	Outro país		Africa do Sul		1	Nao sabe	Urbano/cidade	De 15 dias a 3 meses	De 1 a 3 meses
1	0	0		0	adulto_control_arm_1	0	#VALUE!	mulher	Sim	Abaixo de 5a classe	Cristao	Vive de ajuda	Nao trabalha		Separado	1	1	1	Nao aplicavel, mulher	Nao sabe	Nao sabe	Nao teve parceiros casuais		1-5 anos atras	Hospital Distrital da Manhica			0	Nao interrompeu o seguimento nas consultas de HIV		Nao interrompeu o tratamento			Sim	Filho/a	Nao		Sim							1
1	0	0		0	adulto_control_arm_1	0	#VALUE!	homem	Sim	Nao estudou	Cristao	Sem salario fixo	Outro	PEDREIRO	Separado	1	2	1	Nao	Nao	Algumas vezes	Um		1-5 anos atras	Hospital Distrital da Manhica			0	Nao interrompeu o seguimento nas consultas de HIV		Nao interrompeu o tratamento			Nao		Nao		Sim							Nenhum
1	0	0		0	adulto_control_arm_1	0	#VALUE!	mulher	Sim	Nao estudou	Zione/ Sião	Assalariado	Trabalho domestico		Divorciado	1	2	1	Nao aplicavel, mulher	Sim	Algumas vezes	Nao teve parceiros casuais		1-5 anos atras	Hospital Distrital da Manhica			0	Nao interrompeu o seguimento nas consultas de HIV		Nao interrompeu o tratamento			Nao		Nao		Sim							1
1	0	0	0	0	adulto_control_arm_1	0	#VALUE!	mulher	Sim	7a classe	Zione/ Sião	Assalariado	Nao trabalha		Uniao-de-facto	1	4	1	Nao aplicavel, mulher	Sim	Sempre	Nao teve parceiros casuais		ha máis de 5 anos atrás	Outro Posto de Saude dentro do distrito da Manhica			0	Nao interrompeu o seguimento nas consultas de HIV		Nao interrompeu o tratamento			Sim	Outro familiar	Nao		Nao							1
1	0	0	0	0	adulto_control_arm_1	0	#VALUE!	mulher	Sim	7a classe	Zione/ Sião	Assalariado	Trabalho domestico		Uniao-de-facto	1	2	1	Nao aplicavel, mulher	Sim	Sempre	Nao teve parceiros casuais		1-5 anos atras	Hospital Distrital da Manhica			0	Nao interrompeu o seguimento nas consultas de HIV		Nao interrompeu o tratamento			Sim	Parceiro/a	Nao		Sim							2-4
1	0	0	0	0	adulto_control_arm_1	0	#VALUE!	homem	Sim	12a classe	Catolica	Assalariado	Administrativo/Funcionario/Trabalha para o estado		Casado	1	5	1	Nao	Sim	Algumas vezes	Nao teve parceiros casuais		1-5 anos atras	Hospital Distrital da Manhica			0	Nao interrompeu o seguimento nas consultas de HIV		Nao interrompeu o tratamento			Sim	Outro familiar	Nao		Sim							2-4
1	0	0		0	adulto_caso_arm_1	1	#VALUE!	homem	Sim	7a classe	Cristao	Assalariado	Outro	pedreiro	Uniao-de-facto	1		1	Nao	Sim	Algumas vezes	Um		1-5 anos atras	Hospital Distrital da Manhica		1-5 anos atras	0	Menos de 1 mes	Indisponibilidade por trabalho	Nao interrompeu o tratamento		Nao	Sim	Outro familiar	Nao		Sim	Vive na Manhica, com viagens frequentes	Não	Outro país		Africa do Sul		1	2 vezes	Urbano/cidade	De 15 dias a 3 meses	De uma semana a um mes
1	0	0	0	0	adulto_control_arm_1	0	#VALUE!	mulher	Sim	Abaixo de 5a classe	Zione/ Sião	Sem salario fixo	Vendedor		Solteiro (nunca viveu maritalmente)	1	4	1	Nao aplicavel, mulher	Nao	Nao sabe	Nao teve parceiros casuais		1-5 anos atras	Hospital Distrital da Manhica			0	Nao interrompeu o seguimento nas consultas de HIV		Nao interrompeu o tratamento			Sim	Outro familiar	Nao		Sim							1
1	0	0	0	0	adulto_control_arm_1	0	#VALUE!	mulher	Sim	Abaixo de 5a classe	Protestante/Anglicana	Assalariado	Vendedor		Uniao-de-facto	1	1	1	Nao aplicavel, mulher	Sim	Sempre	Nao teve parceiros casuais		ha máis de 5 anos atrás	Hospital Distrital da Manhica			0	Nao interrompeu o seguimento nas consultas de HIV		Nao interrompeu o tratamento			Nao		Nao		Sim							1
1	0	0	0	0	adulto_control_arm_1	0	#VALUE!	mulher	Sim	5a classe	Islamica	Assalariado	Negocio proprio/ ou do patrao		Casado	1	3	1	Nao aplicavel, mulher	Sim	Algumas vezes	Um		ha máis de 5 anos atrás	Hospital Distrital da Manhica			0	Nao interrompeu o seguimento nas consultas de HIV		Nao interrompeu o tratamento			Sim	Filho/a	Nao		Sim							1
1	0	0		0	adulto_control_arm_1	0	#VALUE!	mulher	Sim	Abaixo de 5a classe	Protestante/Anglicana	Vive de ajuda	Nao trabalha		Viuvo	1	4	1	Nao aplicavel, mulher	Nao sabe	Nao sabe	Nao teve parceiros casuais		1-5 anos atras	Hospital Distrital da Manhica			0	Nao interrompeu o seguimento nas consultas de HIV		Nao interrompeu o tratamento			Nao		Nao		Sim							1
1	0	0	0	0	adulto_caso_arm_1	1	#VALUE!	mulher	Sim	Abaixo de 5a classe	Cristao	Sem salario fixo			Solteiro (nunca viveu maritalmente)	1		1	Nao aplicavel, mulher	Sim	Sempre	Um		1-5 anos atras	Hospital Distrital da Manhica		1-5 anos atras	0	Nao interrompeu o seguimento nas consultas de HIV		Nao interrompeu o tratamento		Sim			Sim , na Manhica		Sim	Vive na Manhica, com viagens frequentes	Sim					1	Nao sabe	Ha varios lugares de destino	Menos de 15 dias	Menos de uma semana durante o meio de semana
1	0	0	0	0	adulto_control_arm_1	0	#VALUE!	homem	Sim	7a classe	Envangelica / pentecostal	Assalariado	Industria		Uniao-de-facto	1	3	1	Nao	Sim	Algumas vezes	Um		1-5 anos atras	Hospital Distrital da Manhica			0	Nao interrompeu o seguimento nas consultas de HIV		Nao interrompeu o tratamento			Sim	Parceiro/a	Nao		Sim							1
1	0	0		0	adulto_caso_arm_1	1	#VALUE!	homem	Sim	7a classe	Cristao	Assalariado	Administrativo/Funcionario/Trabalha para o estado		Uniao-de-facto	1		1	Nao	Sim	Sempre	Um		1-5 anos atras	Hospital Distrital da Manhica		1-5 anos atras	0	Nao interrompeu o seguimento nas consultas de HIV		Nao interrompeu o tratamento		Nao	Nao		Nao		Sim	Vive na Manhica, com viagens frequentes	Não	Outro distrito dentro de Moçambique	Maputo (cidade)			1	3-5 vezes	Urbano/cidade	Menos de uma semana	Fim de semana
1	2	2	0	1	adulto_caso_arm_1	1	#VALUE!	homem	Sim	7a classe	Catolica	Assalariado	Industria		Uniao-de-facto	1		1	Sim	Sim	Sempre	Nao teve parceiros casuais	Nao aplicavel	1-5 anos atras	Hospital Distrital da Manhica		1-5 anos atras	0	Nao interrompeu o seguimento nas consultas de HIV		Nao interrompeu o tratamento		Sim			Nao		Sim	Vive na Manhica, com viagens frequentes	Não	Outro país		Africa do Sul		1	2 vezes	Urbano/cidade	De 3 a 9 meses	De uma semana a um mes
1	1	1	0	2	adulto_control_arm_1	0	#VALUE!	homem	Sim	5a classe	Cristao	Sem salario fixo	Outro	MOTORISTA	Solteiro (nunca viveu maritalmente)	2		2	Sim	Sim	Sempre	Nao teve parceiros casuais		1-5 anos atras	Hospital Distrital da Manhica			0	Nao interrompeu o seguimento nas consultas de HIV		Nao interrompeu o tratamento			Nao		Nao		Sim							1
1	0	0		0	adulto_caso_arm_1	1	#VALUE!	homem	Sim	10a classe	Cristao	Assalariado	Administrativo/Funcionario/Trabalha para o estado		Casado	1		2	Sim	Sim	Algumas vezes	Nao teve parceiros casuais	Não	1-5 anos atras	Hospital Distrital da Manhica		1-5 anos atras	0	Nao interrompeu o seguimento nas consultas de HIV		Nao interrompeu o tratamento		Nao			Nao		Sim	Vive na Manhica, com viagens frequentes	Não	Outro distrito dentro de Moçambique	Maputo (cidade)			2-4	Nao sabe	Urbano/cidade	Nao sabe	De uma semana a um mes
1	0	0	0	0	adulto_caso_arm_1	1	#VALUE!	mulher	Sim	5a classe	Zione/ Sião	Assalariado	Outro	CURADEIRA	Uniao-de-facto	1		1	Nao aplicavel, mulher	Sim	Sempre	Nao teve parceiros casuais	Nao aplicavel	ha máis de 5 anos atrás	Hospital Distrital da Manhica		ha máis de 5 anos atrás	0	Nao interrompeu o seguimento nas consultas de HIV		Nao interrompeu o tratamento		Nao	Nao		Nao		Sim	Vive na Manhica, com viagens frequentes	Não	Outro país		Africa do Sul		1	Uma	Urbano/cidade	Menos de uma semana	De 3 a 9 mes
1	0	0	0	0	adulto_control_arm_1	0	#VALUE!	homem	Sim	7a classe	Cristao	Sem salario fixo	Vendedor		Uniao-de-facto	1	3	1	Sim	Sim	Algumas vezes	Nao teve parceiros casuais		ha máis de 5 anos atrás	Hospital Distrital da Manhica			0	Nao interrompeu o seguimento nas consultas de HIV		Nao interrompeu o tratamento			Nao		Nao		Sim							2-4
1	0	0	0	0	adulto_caso_arm_1	1	#VALUE!	mulher	Sim	12a classe	Protestante/Anglicana	Assalariado	Administrativo/Funcionario/Trabalha para o estado		Solteiro (nunca viveu maritalmente)	1		1	Nao aplicavel, mulher	Sim	Sempre	Nao teve parceiros casuais	Sempre	1-5 anos atras	Hospital Distrital da Manhica		1-5 anos atras	0	Menos de 1 mes	Indisponibilidade por trabalho	Nao interrompeu o tratamento		Nao	Sim	Filho/a	Nao		Sim	Vive na Manhica, com viagens frequentes	Não	Outro distrito dentro de Moçambique	Maputo Província			2-4	Nao sabe	Urbano/cidade	De 15 dias a 3 meses	Fim de semana
1	0	0	0	0	adulto_control_arm_1	0	#VALUE!	homem	Sim	Nao estudou	Envangelica / pentecostal	Vive de ajuda	Nao trabalha		Separado	1	2	1	Nao	Nao sabe	Nao sabe	Um	Algumas vezes	1-5 anos atras	Hospital Distrital da Manhica			0	Nao interrompeu o seguimento nas consultas de HIV		Nao interrompeu o tratamento			Nao		Nao		Sim							1
1	0	0	0	0	adulto_caso_arm_1	1	#VALUE!	mulher	Sim	10a classe	Protestante/Anglicana	Assalariado	Agricultura		Viuvo	1		1	Nao aplicavel, mulher	Sim	Algumas vezes	Um		3-12 meses atras	Hospital Distrital da Manhica		3-12 meses atras	0	Nao interrompeu o seguimento nas consultas de HIV	Outro	Nao interrompeu o tratamento		Sim			Nao		Sim	Vive na Manhica, com viagens frequentes	Não	Outro país		Africa do Sul		1	3-5 vezes	Rural/Campo	De 15 dias a 3 meses	Menos de uma semana durante o meio de semana
1	0	0	0	0	adulto_control_arm_1	0	#VALUE!	mulher	Sim	Abaixo de 5a classe	Zione/ Sião	Sem salario fixo	Vendedor		Uniao-de-facto	1	4	1	Nao aplicavel, mulher	Sim	Algumas vezes	Nao teve parceiros casuais		1-5 anos atras	Hospital Distrital da Manhica			0	Nao interrompeu o seguimento nas consultas de HIV		Nao interrompeu o tratamento			Nao		Nao		Nao							Nenhum
1	0	0	0	0	adulto_control_arm_1	0	#VALUE!	mulher	Sim	5a classe	Zione/ Sião	Assalariado	Nao trabalha		Uniao-de-facto	1	2	1	Nao aplicavel, mulher	Sim	Sempre	Nao teve parceiros casuais		1-5 anos atras	Hospital Distrital da Manhica			0	Nao interrompeu o seguimento nas consultas de HIV		Nao interrompeu o tratamento			Nao		Nao		Sim							1
1	0	0	0	0	adulto_caso_arm_1	1	#VALUE!	mulher	Sim	5a classe	Islamica	Assalariado	Vendedor		Uniao-de-facto	1		1	Nao aplicavel, mulher	Sim	Sempre	Nao teve parceiros casuais		ha máis de 5 anos atrás	Hospital Distrital da Manhica		ha máis de 5 anos atrás	0	Nao interrompeu o seguimento nas consultas de HIV		Nao interrompeu o tratamento		Nao	Sim	Outro familiar	Nao		Sim	Vive na Manhica, com viagens frequentes	Não	Outro país		Africa do Sul		1	3-5 vezes	Urbano/cidade	De 15 dias a 3 meses	De 3 a 9 mes
1	0	0		0	adulto_caso_arm_1	1	#VALUE!	mulher	Sim	7a classe	Envangelica / pentecostal	Sem salario fixo	Vendedor		Separado	1		1	Nao aplicavel, mulher	Nao aplicavel nao tem parceiro	Nao sabe	Nao teve parceiros casuais		ha máis de 5 anos atrás	Outro Posto de Saude dentro do distrito da Manhica		ha máis de 5 anos atrás	0	1-3 meses	Abandonou/desistiu	1-3 meses	Outro	Nao	Sim	Confidente	Nao		Sim	Vive na Manhica, com viagens frequentes	Não	Outro país		Africa do Sul		1	3-5 vezes	Urbano/cidade	De 15 dias a 3 meses	Menos de uma semana durante o meio de semana
1	0	0	0	0	adulto_control_arm_1	0	#VALUE!	homem	Sim	Licenciatura	Cristao	Assalariado	Administrativo/Funcionario/Trabalha para o estado		Uniao-de-facto	1	3	1	Sim	Sim	Algumas vezes	Nao teve parceiros casuais		1-5 anos atras	Hospital Distrital da Manhica			0	Nao interrompeu o seguimento nas consultas de HIV		Nao interrompeu o tratamento			Sim	Parceiro/a	Nao		Sim							1
1	0	0	0	0	adulto_control_arm_1	0	#VALUE!	homem	Sim	5a classe	Cristao	Sem salario fixo	Vendedor		Uniao-de-facto	1	4	1	Sim	Nao	Nao	Nao teve parceiros casuais		ha máis de 5 anos atrás	Hospital Distrital da Manhica			0	Nao interrompeu o seguimento nas consultas de HIV		Nao interrompeu o tratamento			Nao		Nao		Sim							Nenhum
1	0	0		0	adulto_control_arm_1	0	#VALUE!	mulher	Sim	Nao estudou	Zione/ Sião	Vive de ajuda	Nao trabalha		Uniao-de-facto	1	4	1	Nao aplicavel, mulher	Sim	Sempre	Nao teve parceiros casuais		1-5 anos atras	Hospital Distrital da Manhica			0	Nao interrompeu o seguimento nas consultas de HIV		Nao interrompeu o tratamento			Nao		Nao		Sim							1
1	0	0		0	adulto_caso_arm_1	1	#VALUE!	homem	Sim	Nao estudou	Cristao	Assalariado	Industria		Uniao-de-facto	1		1	Nao	Sim	Algumas vezes	Nao teve parceiros casuais	Nao aplicavel	1-5 anos atras	Hospital Distrital da Manhica		1-5 anos atras	0	Nao interrompeu o seguimento nas consultas de HIV		Nao interrompeu o tratamento		Nao	Sim	Outro familiar	Nao		Sim	Vive na Manhica, com viagens frequentes	Não	Outro país		Africa do Sul		1	3-5 vezes	Urbano/cidade	De 3 a 9 meses	De 1 a 3 meses
1	0	0	0	0	adulto_control_arm_1	0	#VALUE!	mulher	Sim	5a classe	Cristao	Sem salario fixo	Nao trabalha		Separado	1	2	1	Nao aplicavel, mulher	Sim	Algumas vezes	Nao teve parceiros casuais		ha máis de 5 anos atrás	Hospital Distrital da Manhica			0	Nao interrompeu o seguimento nas consultas de HIV		Nao interrompeu o tratamento			Sim	Filho/a	Nao		Sim							Nenhum
1	0	0		0	adulto_caso_arm_1	1	#VALUE!	homem	Sim	5a classe	Protestante/Anglicana	Assalariado	Outro	MECANICO	Uniao-de-facto	1		1	Nao	Sim	Nao	Nao teve parceiros casuais		1-5 anos atras	Hospital Distrital da Manhica		1-5 anos atras	0	Nao interrompeu o seguimento nas consultas de HIV		Nao interrompeu o tratamento		Nao	Sim	Parceiro/a	Nao		Sim	Vive na Manhica, com viagens frequentes	Não	Outro país		Africa do Sul		2-4	3-5 vezes	Urbano/cidade	De 15 dias a 3 meses	De 1 a 3 meses
1	0	0		0	adulto_caso_arm_1	1	#VALUE!	homem	Sim	Abaixo de 5a classe	Cristao	Assalariado	Outro	MECANICO	Separado	1		1	Sim	Nao aplicavel nao tem parceiro	Nao sabe	Nao teve parceiros casuais		ha máis de 5 anos atrás	Hospital Distrital da Manhica		ha máis de 5 anos atrás	0	Nao interrompeu o seguimento nas consultas de HIV		Nao interrompeu o tratamento		Nao	Sim	Outro familiar	Nao		Sim	Vive na Manhica, com viagens frequentes	Não	Outro país		Africa do Sul		1	3-5 vezes	Urbano/cidade	De 15 dias a 3 meses	Menos de uma semana durante o meio de semana
1	0	0	0	0	adulto_control_arm_1	0	#VALUE!	mulher	Sim	7a classe	Cristao	Sem salario fixo	Vendedor		Separado	1	2	1	Nao aplicavel, mulher	Nao	Nao sabe	Nao teve parceiros casuais		ha máis de 5 anos atrás	Hospital Distrital da Manhica			0	Nao interrompeu o seguimento nas consultas de HIV		Nao interrompeu o tratamento			Nao		Nao		Sim							1
1	0	0	0	0	adulto_control_arm_1	0	#VALUE!	mulher	Sim	10a classe	Zione/ Sião	Assalariado	Nao trabalha		Solteiro (nunca viveu maritalmente)	2		2	Nao aplicavel, mulher	Sim	Sempre	Nao teve parceiros casuais		ha máis de 5 anos atrás	Hospital Distrital da Manhica			0	Nao interrompeu o seguimento nas consultas de HIV		Nao interrompeu o tratamento			Nao		Nao		Sim							Nenhum
1	0	0	0	0	adulto_control_arm_1	0	#VALUE!	homem	Sim	Nao estudou	Protestante/Anglicana	Sem salario fixo	Agricultura		Uniao-de-facto	1	5	1	Nao	Sim	Algumas vezes	Um		1-5 anos atras	Hospital Distrital da Manhica			0	1-3 meses	Esqueceu-se	Nao interrompeu o tratamento			Sim	Parceiro/a	Nao		Sim							1
1	0	0	0	0	adulto_control_arm_1	0	#VALUE!	mulher	Sim	5a classe	Cristao	Assalariado	Nao trabalha		Uniao-de-facto	1	3	1	Nao aplicavel, mulher	Sim	Sempre	Nao teve parceiros casuais		1-5 anos atras	Hospital Distrital da Manhica			0	Nao interrompeu o seguimento nas consultas de HIV		Nao interrompeu o tratamento			Nao		Nao		Sim							1
1	0	0	0	0	adulto_control_arm_1	0	#VALUE!	homem	Sim	Abaixo de 5a classe	Zione/ Sião	Assalariado	Outro	PANIFICADOR	Uniao-de-facto	1	4	1	Sim	Sim	Sempre	Nao teve parceiros casuais		1-5 anos atras	Hospital Distrital da Manhica			0	Nao interrompeu o seguimento nas consultas de HIV		Nao interrompeu o tratamento			Sim	Filho/a	Nao		Sim							1
1	0	0		0	adulto_caso_arm_1	1	#VALUE!	mulher	Sim	5a classe	Zione/ Sião	Assalariado	Vendedor		Viuvo	1		1	Nao aplicavel, mulher	Sim	Algumas vezes	Nao teve parceiros casuais	Algumas vezes	ha máis de 5 anos atrás	Hospital Distrital da Manhica		1-5 anos atras	0	Nao interrompeu o seguimento nas consultas de HIV	Outro	Nao interrompeu o tratamento		Nao	Sim	Outro familiar	Nao		Sim	Vive na Manhica, com viagens frequentes	Não	Outro país		Africa do Sul		1	2 vezes	Urbano/cidade	De 15 dias a 3 meses	De uma semana a um mes
1	0	0	0	0	adulto_caso_arm_1	1	#VALUE!	homem	Sim	5a classe	Envangelica / pentecostal	Assalariado	Outro	PESCADOR	Uniao-de-facto	1		1	Sim	Sim	Algumas vezes	Nao teve parceiros casuais	Nao aplicavel	1-5 anos atras	Hospital Distrital da Manhica		1-5 anos atras	0	Nao interrompeu o seguimento nas consultas de HIV		Nao interrompeu o tratamento		Nao	Sim	Filho/a	Nao		Sim	Vive na Manhica, com viagens frequentes	Sim					1	3-5 vezes	Rural/Campo	Menos de 15 dias	De uma semana a um mes
1	0	0		0	adulto_caso_arm_1	1	#VALUE!	mulher	Sim	5a classe	Zione/ Sião	Sem salario fixo			Solteiro (nunca viveu maritalmente)	1		1	Nao aplicavel, mulher	Sim	Sempre	Nao teve parceiros casuais		1-5 anos atras	Hospital Distrital da Manhica		1-5 anos atras	0	Nao interrompeu o seguimento nas consultas de HIV		Nao interrompeu o tratamento		Nao	Sim	Filho/a	Nao		Sim	Vive na Manhica, com viagens frequentes	Não	Outro distrito dentro de Moçambique	Maputo Província			1	Uma vez por semana	Rural/Campo	Menos de uma semana	Menos de uma semana durante o meio de semana
1	0	0		0	adulto_caso_arm_1	1	#VALUE!	mulher	Sim	5a classe	Cristao	Assalariado	Trabalho domestico		Separado	1		1	Nao aplicavel, mulher	Nao aplicavel nao tem parceiro	Nao	Nao teve parceiros casuais	Nao aplicavel	ha máis de 5 anos atrás	Outro lugar dentro de Mocambique		ha máis de 5 anos atrás	0	Nao interrompeu o seguimento nas consultas de HIV		Nao interrompeu o tratamento		Nao	Sim	Filho/a	Sim , na Manhica		Sim	Vive na Manhica, com viagens frequentes	Não	Outro país		Africa do Sul		1	3-5 vezes	Urbano/cidade	De 15 dias a 3 meses	De 1 a 3 meses
1	0	0		0	adulto_control_arm_1	0	#VALUE!	homem	Sim	7a classe	Protestante/Anglicana	Assalariado	Outro	MOTORISTA	Uniao-de-facto	1	4	1	Sim	Sim	Algumas vezes	Nao teve parceiros casuais		1-5 anos atras	Hospital Distrital da Manhica			0	Nao interrompeu o seguimento nas consultas de HIV		Nao interrompeu o tratamento			Nao		Nao		Sim							1
1	0	0		0	adulto_caso_arm_1	1	#VALUE!	homem	Sim	Abaixo de 5a classe	Cristao	Assalariado	Outro	manutencao de estrada	Uniao-de-facto	1		1	Nao	Sim	Nao	Nao teve parceiros casuais	Não	1-5 anos atras	Hospital Distrital da Manhica		1-5 anos atras	1	6-12 meses	Indisponibilidade por trabalho	Nao interrompeu o tratamento		Sim			Nao		Sim	Vive na Manhica, com viagens frequentes	Não	Outro país		Outro	vive no zair_congo. A esposa levanta ARV e viaja p RSA p entregar ao seu patrao que por sua vez leva os ARV p Zaire.	1	Uma	Urbano/cidade	Mais de 9 meses	De uma semana a um mes
1	0	0	0	0	adulto_control_arm_1	0	#VALUE!	mulher	Sim	5a classe	Cristao	Sem salario fixo	Trabalho domestico		Solteiro (nunca viveu maritalmente)	2		2	Nao aplicavel, mulher	Nao	Nao	Nao teve parceiros casuais		1-5 anos atras	Hospital Distrital da Manhica			0	Nao interrompeu o seguimento nas consultas de HIV		Nao interrompeu o tratamento			Nao		Nao		Sim							1
1	0	0		0	adulto_caso_arm_1	1	#VALUE!	homem	Sim	7a classe	Cristao	Assalariado	Outro	pedreiro	Uniao-de-facto	1		1	Nao	Sim	Sempre	Nao teve parceiros casuais	Não	1-5 anos atras	Hospital Distrital da Manhica		1-5 anos atras	0	Nao interrompeu o seguimento nas consultas de HIV		Nao interrompeu o tratamento		Sim			Nao		Sim	Vive na Manhica, com viagens frequentes	Não	Outro país		Africa do Sul		2-4	Uma	Urbano/cidade	De 15 dias a 3 meses	De 1 a 3 meses
1	0	0	0	0	adulto_control_arm_1	0	#VALUE!	mulher	Sim	12a classe	Protestante/Anglicana	Assalariado	Trabalho domestico		Uniao-de-facto	1	2	1	Nao aplicavel, mulher	Sim	Nao	Nao teve parceiros casuais		1-5 anos atras	Hospital Distrital da Manhica			0	Nao interrompeu o seguimento nas consultas de HIV		Nao interrompeu o tratamento			Nao		Nao		Sim							Nenhum
1	0	0	0	0	adulto_caso_arm_1	1	#VALUE!	homem	Sim	Nao estudou	Cristao	Sem salario fixo	Outro	OPERADOR DE MAQUINAS PESADAS	Uniao-de-facto	1		1	Sim	Sim	Sempre	Um	Sempre	1-5 anos atras	Hospital Distrital da Manhica		1-5 anos atras	0	Nao interrompeu o seguimento nas consultas de HIV		Nao interrompeu o tratamento		Nao	Sim	Parceiro/a	Nao		Sim	Vive na Manhica, com viagens frequentes	Não	Outro país		Africa do Sul		2-4	Uma vez por mes	Urbano/cidade	De 15 dias a 3 meses	De uma semana a um mes
1	0	0	0	0	adulto_caso_arm_1	1	#VALUE!	homem	Sim	5a classe	Zione/ Sião	Assalariado	Outro	enginheiro riga	Uniao-de-facto	1		1	Sim	Sim	Sempre	Nao teve parceiros casuais	Não	1-5 anos atras	Hospital Distrital da Manhica		1-5 anos atras	0	Nao interrompeu o seguimento nas consultas de HIV		Nao interrompeu o tratamento		Nao	Sim	Parceiro/a	Nao		Nao	Vive na Manhica, com viagens frequentes	Não	Outro país		Africa do Sul		2-4	2 vezes	Urbano/cidade	De 15 dias a 3 meses	Menos de uma semana durante o meio de semana
1	0	0		0	adulto_caso_arm_1	1	#VALUE!	mulher	Sim	Abaixo de 5a classe	Protestante/Anglicana	Sem salario fixo	Vendedor		Solteiro (nunca viveu maritalmente)	1		1	Nao aplicavel, mulher	Sim	Algumas vezes	Um		1-5 anos atras	Hospital Distrital da Manhica		1-5 anos atras	0	Nao interrompeu o seguimento nas consultas de HIV		Nao interrompeu o tratamento		Sim			Nao		Nao	Vive na Manhica, com viagens frequentes	Não	Outro distrito dentro de Moçambique	Maputo Província			2-4	3-5 vezes	Rural/Campo	De 3 a 9 meses	Fim de semana
1	0	0	0	0	adulto_control_arm_1	0	#VALUE!	mulher	Sim	Abaixo de 5a classe	Cristao	Sem salario fixo	Trabalho domestico		Viuvo	1	6	1	Nao aplicavel, mulher	Nao sabe	Nao sabe	Nao teve parceiros casuais		1-5 anos atras	Outro Posto de Saude dentro do distrito da Manhica			0	Nao interrompeu o seguimento nas consultas de HIV		Nao interrompeu o tratamento			Nao		Nao		Sim							1
1	0	0	0	0	adulto_caso_arm_1	1	#VALUE!	homem	Nao	12a classe	Envangelica / pentecostal	Assalariado	Industria		Uniao-de-facto	2		2	Sim	Sim	Sempre	Um		1-5 anos atras	Hospital Distrital da Manhica		1-5 anos atras	0	Nao interrompeu o seguimento nas consultas de HIV	Outro	Nao interrompeu o tratamento		Sim			Nao		Sim	Vive na Manhica, com viagens frequentes	Sim					1	Outro	Ha varios lugares de destino	Nao sabe	Nao sabe
1	0	0	2	1	adulto_caso_arm_1	1	#VALUE!	homem	Sim	10a classe	Cristao	Assalariado	Outro	motorista	Uniao-de-facto	1		1	Nao	Sim	Algumas vezes	Nao teve parceiros casuais	Não	ha máis de 5 anos atrás	Hospital Distrital da Manhica		ha máis de 5 anos atrás	0	Nao interrompeu o seguimento nas consultas de HIV		Nao interrompeu o tratamento		Nao			Nao		Sim	Vive na Manhica, com viagens frequentes	Não	Outro distrito dentro de Moçambique	Tete			1	2 vezes	Urbano/cidade	Menos de 15 dias	Menos de uma semana durante o meio de semana
1	0	0	1	2	adulto_control_arm_1	0	#VALUE!	homem	Sim	10a classe	Cristao	Assalariado	Outro	OPERARIO	Uniao-de-facto	1	2	1	Nao	Sim	Sempre	Nao teve parceiros casuais		ha máis de 5 anos atrás	Hospital Distrital da Manhica			0	Nao interrompeu o seguimento nas consultas de HIV		Nao interrompeu o tratamento			Sim	Parceiro/a	Nao		Sim							1
1	0	0		0	adulto_control_arm_1	0	#VALUE!	mulher	Sim	Nao estudou	Hindus	Sem salario fixo	Nao trabalha		Separado	1	3	1	Nao aplicavel, mulher	Nao sabe	Nao sabe	Nao teve parceiros casuais		ha máis de 5 anos atrás	Hospital Distrital da Manhica			0	Nao interrompeu o seguimento nas consultas de HIV		Nao interrompeu o tratamento			Nao		Nao		Sim							1
1	0	0	0	0	adulto_control_arm_1	0	#VALUE!	homem	Sim	7a classe	Outro (especifique)	Assalariado	Outro	MOTORISTA	Uniao-de-facto	1	6	1	Nao	Sim	Algumas vezes	Nao teve parceiros casuais		ha máis de 5 anos atrás	Hospital Distrital da Manhica			0	Nao interrompeu o seguimento nas consultas de HIV		Nao interrompeu o tratamento			Sim	Parceiro/a	Nao		Sim							2-4
1	0	0	0	0	adulto_control_arm_1	0	#VALUE!	homem	Sim	7a classe	Catolica	Sem salario fixo	Negocio proprio/ ou do patrao		Uniao-de-facto	1	6	1	Sim	Sim	Algumas vezes	Um		1-5 anos atras	Hospital Distrital da Manhica			0	Nao interrompeu o seguimento nas consultas de HIV		Nao interrompeu o tratamento			Nao		Nao		Sim							2-4
1	0	0	0	0	adulto_caso_arm_1	1	#VALUE!	homem	Sim	7a classe	Zione/ Sião	Sem salario fixo	Outro	pedreiro	Uniao-de-facto	1		1	Nao	Sim	Nao	Nao teve parceiros casuais	Algumas vezes	1-5 anos atras	Hospital Distrital da Manhica		1-5 anos atras	0	Nao interrompeu o seguimento nas consultas de HIV		Nao interrompeu o tratamento		Sim			Nao		Sim	Vive na Manhica, com viagens frequentes	Não	Outro país		Africa do Sul		1	Uma	Ha varios lugares de destino	De 3 a 9 meses	De 1 a 3 meses
1	0	0	0	0	adulto_control_arm_1	0	#VALUE!	homem	Sim	7a classe	Cristao	Assalariado	Agricultura		Uniao-de-facto	1	3	1	Sim	Sim	Algumas vezes	Nao teve parceiros casuais		ha máis de 5 anos atrás	Hospital Distrital da Manhica			0	Nao interrompeu o seguimento nas consultas de HIV		Nao interrompeu o tratamento			Sim	Parceiro/a	Nao		Sim							2-4
1	0	0		0	adulto_caso_arm_1	1	#VALUE!	mulher	Sim	Nao estudou	Zione/ Sião	Sem salario fixo			Solteiro (nunca viveu maritalmente)	2		2	Nao aplicavel, mulher	Nao aplicavel nao tem parceiro	Nao sabe	Um	Algumas vezes	1-5 anos atras	Hospital Distrital da Manhica		1-5 anos atras	0	Nao interrompeu o seguimento nas consultas de HIV		Nao interrompeu o tratamento		Nao	Sim	Outro familiar	Nao		Sim	Vive na Manhica, com viagens frequentes	Não	Outro país		Africa do Sul		1	3-5 vezes	Rural/Campo	De 15 dias a 3 meses	De uma semana a um mes
1	0	0	0	0	adulto_control_arm_1	0	#VALUE!	mulher	Sim	Abaixo de 5a classe	Zione/ Sião	Sem salario fixo	Vendedor		Viuvo	1	3	1	Nao aplicavel, mulher	Nao	Nao sabe	Nao teve parceiros casuais		1-5 anos atras	Hospital Distrital da Manhica			0	Nao interrompeu o seguimento nas consultas de HIV		Nao interrompeu o tratamento			Nao		Nao		Nao							Nenhum
1	0	0		0	adulto_caso_arm_1	1	#VALUE!	mulher	Sim	7a classe	Protestante/Anglicana	Sem salario fixo	Vendedor		Uniao-de-facto	1		1	Nao aplicavel, mulher	Sim	Sempre	Nao teve parceiros casuais		1-5 anos atras	Hospital Distrital da Manhica		1-5 anos atras	0	Nao interrompeu o seguimento nas consultas de HIV		Nao interrompeu o tratamento		Nao	Sim	Outro familiar	Nao		Sim	Vive na Manhica, com viagens frequentes	Não	Outro país		Africa do Sul		2-4	Uma	Urbano/cidade	De 15 dias a 3 meses	De 3 a 9 mes
1	0	0	0	0	adulto_caso_arm_1	1	#VALUE!	mulher	Nao	12a classe	Zione/ Sião	Sem salario fixo			Solteiro (nunca viveu maritalmente)	2		2	Nao aplicavel, mulher	Sim	Algumas vezes	Nao teve parceiros casuais	Não	1-5 anos atras	Hospital Distrital da Manhica		1-5 anos atras	0	Nao interrompeu o seguimento nas consultas de HIV		Nao interrompeu o tratamento		Sim			Sim , na Manhica		Nao	Mudanca de casa	Não	Outro distrito dentro de Moçambique	Maputo (cidade)			1	2 vezes	Urbano/cidade	De 3 a 9 meses	Menos de uma semana durante o meio de semana
1	0	0	0	0	adulto_control_arm_1	0	#VALUE!	homem	Sim	Licenciatura	Cristao	Assalariado	Administrativo/Funcionario/Trabalha para o estado		Casado	1	4	1	Sim	Sim	Sempre	Nao teve parceiros casuais		ha máis de 5 anos atrás	Hospital Distrital da Manhica			0	Nao interrompeu o seguimento nas consultas de HIV		Nao interrompeu o tratamento			Sim	Parceiro/a	Nao		Sim							2-4
1	0	0		0	adulto_caso_arm_1	1	#VALUE!	mulher	Sim	7a classe	Protestante/Anglicana	Assalariado			Uniao-de-facto	1		1	Nao aplicavel, mulher	Nao	Nao	Nao teve parceiros casuais	Não	1-5 anos atras	Hospital Distrital da Manhica		3-12 meses atras	0	Nao interrompeu o seguimento nas consultas de HIV	Outro	Nao interrompeu o tratamento		Nao			Nao		Sim	Vive na Manhica, com viagens frequentes	Não	Outro país		Africa do Sul		1	3-5 vezes	Urbano/cidade	De 15 dias a 3 meses	De 1 a 3 meses
1	0	0	0	0	adulto_control_arm_1	0	#VALUE!	homem	Sim	Abaixo de 5a classe	Zione/ Sião	Sem salario fixo	Nao trabalha		Uniao-de-facto	1	5	1	Sim	Sim	Sempre	Nao teve parceiros casuais		ha máis de 5 anos atrás	Hospital Distrital da Manhica			0	Nao interrompeu o seguimento nas consultas de HIV		Nao interrompeu o tratamento			Nao		Nao		Sim							1
1	0	0		0	adulto_caso_arm_1	1	#VALUE!	homem	Sim	7a classe	Cristao	Assalariado	Outro	seguranca privada	Uniao-de-facto	1		1	Nao	Sim	Algumas vezes	Nao teve parceiros casuais		1-5 anos atras	Hospital Distrital da Manhica		1-5 anos atras	0	Nao interrompeu o seguimento nas consultas de HIV		Nao interrompeu o tratamento		Nao	Nao		Nao		Sim	Vive na Manhica, com viagens frequentes	Não	Outro distrito dentro de Moçambique	Maputo (cidade)			1	3-5 vezes	Urbano/cidade	Menos de 15 dias	Menos de uma semana durante o meio de semana
1	0	0	0	0	adulto_control_arm_1	0	#VALUE!	homem	Sim	7a classe	Nao sabe	Assalariado	Outro	motorista	Uniao-de-facto	1	2	1	Nao	Sim	Algumas vezes	Nao teve parceiros casuais		1-5 anos atras	Hospital Distrital da Manhica			0	Nao interrompeu o seguimento nas consultas de HIV		Nao interrompeu o tratamento			Nao		Nao		Sim							1
1	0	0		0	adulto_caso_arm_1	1	#VALUE!	homem	Sim	7a classe	Cristao	Sem salario fixo			Uniao-de-facto	1		1	Nao	Sim	Nao	Nao teve parceiros casuais		1-5 anos atras	Hospital Distrital da Manhica		1-5 anos atras	1	6-12 meses	Abandonou/desistiu	6-12 meses	Outro		Nao		Nao			Vive na Manhica, com viagens frequentes	Não	Outro país		Africa do Sul		1	2 vezes	Urbano/cidade	De 3 a 9 meses	De 1 a 3 meses
1	0	0	0	0	adulto_control_arm_1	0	#VALUE!	homem	Sim	Nao estudou	Zione/ Sião	Vive de ajuda	Trabalho domestico		Uniao-de-facto	2		2	Nao	Nao	Sempre	Um		1-5 anos atras	Hospital Distrital da Manhica			0	Nao interrompeu o seguimento nas consultas de HIV		Nao interrompeu o tratamento			Nao		Nao		Sim							Nenhum
1	0	0	0	0	adulto_control_arm_1	0	#VALUE!	homem	Sim	10a classe	Catolica	Sem salario fixo	Outro	PEDREIRO	Viuvo	1	1	1	Sim	Nao sabe	Nao sabe	Nao teve parceiros casuais		ha máis de 5 anos atrás	Hospital Distrital da Manhica			0	Nao interrompeu o seguimento nas consultas de HIV		Nao interrompeu o tratamento			Sim	Outro familiar	Nao		Sim							1
1	0	0	0	0	adulto_control_arm_1	0	#VALUE!	mulher	Sim	5a classe	Envangelica / pentecostal	Vive de ajuda	Nao trabalha		Uniao-de-facto	1	4	1	Nao aplicavel, mulher	Sim	Sempre	Nao teve parceiros casuais		1-5 anos atras	Hospital Distrital da Manhica			0	Nao interrompeu o seguimento nas consultas de HIV		Nao interrompeu o tratamento			Nao		Nao		Nao							1
1	0	0	0	0	adulto_caso_arm_1	1	#VALUE!	homem	Sim	5a classe	Protestante/Anglicana	Sem salario fixo	Outro	pedreiro	Uniao-de-facto	1		1	Nao	Nao	Algumas vezes	Um		ha máis de 5 anos atrás	Hospital Distrital da Manhica		1-5 anos atras	0	Nao interrompeu o seguimento nas consultas de HIV	Outro	Nao interrompeu o tratamento		Sim			Nao		Nao	Vive na Manhica, com viagens frequentes	Não	Outro país		Africa do Sul		1	3-5 vezes	Urbano/cidade	De 3 a 9 meses	De 1 a 3 meses
1	0	0	0	0	adulto_control_arm_1	0	#VALUE!	mulher	Sim	7a classe	Envangelica / pentecostal	Assalariado	Agricultura		Uniao-de-facto	1	3	1	Nao aplicavel, mulher	Sim	Algumas vezes	Um		1-5 anos atras	Hospital Distrital da Manhica			0	Nao interrompeu o seguimento nas consultas de HIV		Nao interrompeu o tratamento			Sim	Filho/a	Nao		Sim							2-4
1	0	0	0	0	adulto_caso_arm_1	1	#VALUE!	homem	Sim	5a classe	Zione/ Sião	Assalariado	Industria		Uniao-de-facto	1		1	Nao	Sim		Nao teve parceiros casuais	Algumas vezes	1-5 anos atras	Hospital Distrital da Manhica		1-5 anos atras	0	Nao interrompeu o seguimento nas consultas de HIV		Nao interrompeu o tratamento		Sim			Nao		Sim	Vive na Manhica, com viagens frequentes	Não	Outro país		Africa do Sul		2-4	2 vezes	Urbano/cidade	De 3 a 9 meses	De 1 a 3 meses
1	0	0	0	0	adulto_control_arm_1	0	#VALUE!	mulher	Sim	Nao estudou	Cristao	Vive de ajuda	Nao trabalha		Viuvo	1	5	1	Nao aplicavel, mulher	Sim	Sempre	Nao teve parceiros casuais		1-5 anos atras	Hospital Distrital da Manhica			0	Nao interrompeu o seguimento nas consultas de HIV		Nao interrompeu o tratamento			Sim	Filho/a	Nao		Sim							1
1	0	0	0	0	adulto_control_arm_1	0	#VALUE!	homem	Sim	5a classe	Catolica	Assalariado	Administrativo/Funcionario/Trabalha para o estado		Uniao-de-facto	1	6	1	Nao	Sim	Sempre	Nao teve parceiros casuais		1-5 anos atras	Hospital Distrital da Manhica			0	Nao interrompeu o seguimento nas consultas de HIV		Nao interrompeu o tratamento			Sim	Parceiro/a	Nao		Sim							2-4
1	0	0		0	adulto_caso_arm_1	1	#VALUE!	mulher	Nao	5a classe	Envangelica / pentecostal	Sem salario fixo			Separado	1		2	Nao aplicavel, mulher	Sim	Sempre	Um		1-5 anos atras	Outro lugar dentro de Mocambique		1-5 anos atras	0	Nao interrompeu o seguimento nas consultas de HIV		Nao interrompeu o tratamento		Nao			Nao		Nao	Mudanca de casa	Não	Outro distrito dentro de Moçambique	Maputo (cidade)			2-4	Outro	Urbano/cidade	Mais de 9 meses	Menos de uma semana durante o meio de semana
1	0	0		0	adulto_caso_arm_1	1	#VALUE!	homem	Sim	5a classe	Cristao	Assalariado	Outro	PITOR	Uniao-de-facto	2		2	Nao	Sim	Nao	Nao teve parceiros casuais	Nao aplicavel	1-5 anos atras	Outro lugar dentro de Mocambique		1-5 anos atras	0	Nao interrompeu o seguimento nas consultas de HIV		Nao interrompeu o tratamento		Nao	Sim	Parceiro/a	Nao		Sim	Vive na Manhica, com viagens frequentes	Não	Outro distrito dentro de Moçambique	Gaza			1	3-5 vezes	Urbano/cidade	De 15 dias a 3 meses	De 1 a 3 meses
1	0	0	0	0	adulto_control_arm_1	0	#VALUE!	mulher	Sim	Nao estudou	Zione/ Sião	Sem salario fixo	Nao trabalha		Viuvo	1	3	1	Nao aplicavel, mulher	Nao	Nao sabe	Nao teve parceiros casuais		ha máis de 5 anos atrás	Hospital Distrital da Manhica			0	Nao interrompeu o seguimento nas consultas de HIV		Nao interrompeu o tratamento			Nao		Nao		Sim							Nenhum
1	0	0	0	0	adulto_caso_arm_1	1	#VALUE!	mulher	Sim	12a classe	Protestante/Anglicana	Sem salario fixo	Vendedor		Solteiro (nunca viveu maritalmente)	1		1	Nao aplicavel, mulher	Sim	Sempre	Nao teve parceiros casuais	Nao aplicavel	ha máis de 5 anos atrás	Hospital Distrital da Manhica		ha máis de 5 anos atrás	1	> 1 ano	Perdida de cartao	> 1 ano	Outro	Nao	Sim	Pai / mae	Nao		Sim	Vive na Manhica, com viagens frequentes	Não	Outro país		Africa do Sul		1	Uma	Urbano/cidade	De 15 dias a 3 meses	De 1 a 3 meses
1	0	0	0	0	adulto_control_arm_1	0	#VALUE!	homem	Sim	5a classe	Protestante/Anglicana	Assalariado	Outro	CORTE DE CANA	Solteiro (nunca viveu maritalmente)	1	1	1	Sim	Sim	Sempre	Nao teve parceiros casuais		ha máis de 5 anos atrás	Hospital Distrital da Manhica			0	Nao interrompeu o seguimento nas consultas de HIV		Nao interrompeu o tratamento			Nao		Nao		Sim							1
1	0	0	0	0	adulto_control_arm_1	0	#VALUE!	homem	Sim	5a classe	Cristao	Sem salario fixo	Outro	pescador	Uniao-de-facto	2		2	Sim	Sim	Nao	Nao teve parceiros casuais		1-5 anos atras	Hospital Distrital da Manhica			0	Nao interrompeu o seguimento nas consultas de HIV		Nao interrompeu o tratamento			Nao		Nao		Sim							2-4
1	0	0		0	adulto_control_arm_1	0	#VALUE!	mulher	Sim	7a classe	Cristao	Assalariado	Trabalho domestico		Uniao-de-facto	1	5	1	Nao aplicavel, mulher	Sim	Nao	Nao teve parceiros casuais		1-5 anos atras	Hospital Distrital da Manhica			0	Nao interrompeu o seguimento nas consultas de HIV		Nao interrompeu o tratamento			Sim	Filho/a	Nao		Sim							1
1	0	0	0	0	adulto_control_arm_1	0	#VALUE!	mulher	Sim	5a classe	Envangelica / pentecostal	Sem salario fixo	Vendedor		Viuvo	1	3	1	Nao aplicavel, mulher	Nao	Nao sabe	Nao teve parceiros casuais		1-5 anos atras	Hospital Distrital da Manhica			0	Nao interrompeu o seguimento nas consultas de HIV		Nao interrompeu o tratamento			Nao		Nao		Sim							1
1	0	0	0	0	adulto_control_arm_1	0	#VALUE!	mulher	Sim	Nao estudou	Protestante/Anglicana	Vive de ajuda	Nao trabalha		Uniao-de-facto	1	3	1	Nao aplicavel, mulher	Sim	Algumas vezes	Nao teve parceiros casuais		ha máis de 5 anos atrás	Outro Posto de Saude dentro do distrito da Manhica			0	Nao interrompeu o seguimento nas consultas de HIV		Nao interrompeu o tratamento			Nao		Nao		Sim							Nenhum
1	0	0		0	adulto_caso_arm_1	1	#VALUE!	mulher	Sim	5a classe	Zione/ Sião	Sem salario fixo			Casado	1		1	Nao aplicavel, mulher	Sim	Algumas vezes	Nao teve parceiros casuais		1-5 anos atras	Hospital Distrital da Manhica		1-5 anos atras	0	Nao interrompeu o seguimento nas consultas de HIV		Nao interrompeu o tratamento		Nao	Nao		Nao		Sim	Vive na Manhica, com viagens frequentes	Não	Outro distrito dentro de Moçambique	Maputo (cidade)			1	Uma vez por semana	Urbano/cidade	Menos de 15 dias	De uma semana a um mes
1	0	0	0	0	adulto_control_arm_1	0	#VALUE!	homem	Sim	7a classe	Catolica	Assalariado	Agricultura		Uniao-de-facto	1	1	1	Nao	Sim	Sempre	Nao teve parceiros casuais		1-5 anos atras	Hospital Distrital da Manhica			0	Nao interrompeu o seguimento nas consultas de HIV		Nao interrompeu o tratamento			Sim	Parceiro/a	Nao		Sim							2-4
1	0	0	0	0	adulto_control_arm_1	0	#VALUE!	homem	Sim	5a classe	Zione/ Sião	Assalariado	Agricultura		Uniao-de-facto	1	10	1	Sim	Sim	Algumas vezes	Um		1-5 anos atras	Hospital Distrital da Manhica			0	Nao interrompeu o seguimento nas consultas de HIV		Nao interrompeu o tratamento			Sim	Parceiro/a	Nao		Sim							2-4
1	0	0		0	adulto_control_arm_1	0	#VALUE!	homem	Sim	Abaixo de 5a classe	Envangelica / pentecostal	Assalariado	Industria		Uniao-de-facto	1	11	1	Sim	Sim	Sempre	Um		1-5 anos atras	Hospital Distrital da Manhica			0	Nao interrompeu o seguimento nas consultas de HIV		Nao interrompeu o tratamento			Sim	Parceiro/a	Nao		Sim							1
1	0	0		0	adulto_caso_arm_1	1	#VALUE!	mulher	Sim	Abaixo de 5a classe	Cristao	Assalariado			Uniao-de-facto	1		1	Nao aplicavel, mulher	Sim	Sempre	Nao teve parceiros casuais	Não	1-5 anos atras	Hospital Distrital da Manhica		1-5 anos atras	0	Nao interrompeu o seguimento nas consultas de HIV		Nao interrompeu o tratamento		Sim			Nao		Sim	Vive na Manhica, com viagens frequentes	Não	Outro país		Africa do Sul		1	2 vezes	Urbano/cidade	De 3 a 9 meses	De 1 a 3 meses
1	0	0	0	0	adulto_control_arm_1	0	#VALUE!	mulher	Sim	Nao estudou	Cristao	Assalariado	Trabalho domestico		Solteiro (nunca viveu maritalmente)	2		2	Nao aplicavel, mulher	Sim	Sempre	Nao teve parceiros casuais		1-5 anos atras	Hospital Distrital da Manhica			0	Nao interrompeu o seguimento nas consultas de HIV		Nao interrompeu o tratamento			Sim	Outro familiar	Nao		Sim							1
1	0	0	0	0	adulto_control_arm_1	0	#VALUE!	mulher	Sim	5a classe	Protestante/Anglicana	Sem salario fixo	Vendedor		Viuvo	1	2	1	Nao aplicavel, mulher	Nao	Nao sabe	Nao teve parceiros casuais		1-5 anos atras	Hospital Distrital da Manhica			0	Nao interrompeu o seguimento nas consultas de HIV		Nao interrompeu o tratamento			Sim	Filho/a	Nao		Sim							1
1	0	0		0	adulto_caso_arm_1	1	#VALUE!	mulher	Sim	5a classe	Cristao	Assalariado	Vendedor		Viuvo	1		1	Nao aplicavel, mulher	Sim	Sempre	Nao teve parceiros casuais	Não	ha máis de 5 anos atrás	Hospital Distrital da Manhica		ha máis de 5 anos atrás	0	Nao interrompeu o seguimento nas consultas de HIV		Nao interrompeu o tratamento		Nao	Sim	Outro familiar	Nao		Sim	Vive na Manhica, com viagens frequentes	Não	Outro país		Africa do Sul		1	Nao sabe	Urbano/cidade	De 15 dias a 3 meses	Menos de uma semana durante o meio de semana
1	0	0	0	0	adulto_caso_arm_1	1	#VALUE!	mulher	Sim	Abaixo de 5a classe	Catolica	Assalariado	Agricultura		Solteiro (nunca viveu maritalmente)	1		1	Nao aplicavel, mulher	Sim	Algumas vezes	Um		1-5 anos atras	Hospital Distrital da Manhica		1-5 anos atras	0	Menos de 1 mes	Indisponibilidade por trabalho	Nao interrompeu o tratamento		Sim	Sim	Pai / mae	Nao		Sim	Vive na Manhica, com viagens frequentes	Sim					1	3-5 vezes	Rural/Campo	Menos de 15 dias	Fim de semana
1	0	0		0	adulto_caso_arm_1	1	#VALUE!	homem	Sim	10a classe	Cristao	Assalariado	Outro	motorista	Uniao-de-facto	1		1	Sim	Sim	Sempre	Um		1-5 anos atras	Hospital Distrital da Manhica		1-5 anos atras	0	Nao interrompeu o seguimento nas consultas de HIV		Nao interrompeu o tratamento		Nao			Nao		Sim	Vive na Manhica, com viagens frequentes	Não	Outro país		Africa do Sul		2-4	Nao sabe	Urbano/cidade	Menos de uma semana	Menos de uma semana durante o meio de semana
1	0	0	0	0	adulto_control_arm_1	0	#VALUE!	homem	Sim	7a classe	Islamica	Assalariado	Vendedor		Casado	1	3	1	Nao	Sim	Algumas vezes	Nao teve parceiros casuais		1-5 anos atras	Hospital Distrital da Manhica			0	Nao interrompeu o seguimento nas consultas de HIV		Nao interrompeu o tratamento			Nao		Nao		Sim							1
1	0	0		0	adulto_caso_arm_1	1	#VALUE!	homem	Sim	Abaixo de 5a classe	Cristao	Assalariado	Outro	PINTOR	Uniao-de-facto	1		1	Sim	Sim	Algumas vezes	Um	Algumas vezes	1-5 anos atras	Hospital Distrital da Manhica		1-5 anos atras	0	Nao interrompeu o seguimento nas consultas de HIV		Nao interrompeu o tratamento		Nao	Sim	Parceiro/a	Nao		Sim	Vive na Manhica, com viagens frequentes	Não	Outro país		Africa do Sul		1	3-5 vezes	Urbano/cidade	De 15 dias a 3 meses	Menos de uma semana durante o meio de semana
1	0	0	0	0	adulto_control_arm_1	0	#VALUE!	homem	Sim	7a classe	Cristao	Vive de ajuda	Nao trabalha		Separado	1	2	1	Nao	Nao	Nao sabe	Nao teve parceiros casuais		1-5 anos atras	Hospital Distrital da Manhica			0	Nao interrompeu o seguimento nas consultas de HIV		Nao interrompeu o tratamento			Sim	Outro familiar	Nao		Nao							1
1	0	0		0	adulto_control_arm_1	0	#VALUE!	homem	Sim	7a classe	Cristao	Sem salario fixo	Vendedor		Casado	1	2	1	Sim	Sim	Algumas vezes	Nao teve parceiros casuais		1-5 anos atras	Hospital Distrital da Manhica			0	Nao interrompeu o seguimento nas consultas de HIV		Nao interrompeu o tratamento			Nao		Nao		Sim							1
1	0	0	0	0	adulto_control_arm_1	0	#VALUE!	mulher	Sim	Abaixo de 5a classe	Zione/ Sião	Assalariado	Vendedor		Uniao-de-facto	1	1	1	Nao aplicavel, mulher	Sim	Nao	Nao teve parceiros casuais		1-5 anos atras	Hospital Distrital da Manhica			1	> 1 ano	Perdida de cartao	> 1 ano	Outro		Sim	Parceiro/a	Nao		Sim							1
1	0	0	0	0	adulto_control_arm_1	0	#VALUE!	homem	Sim	12a classe	Cristao	Assalariado	Administrativo/Funcionario/Trabalha para o estado		Uniao-de-facto	1	2	1	Sim	Sim	Sempre	Nao teve parceiros casuais		1-5 anos atras	Hospital Distrital da Manhica			0	Nao interrompeu o seguimento nas consultas de HIV		Nao interrompeu o tratamento			Nao		Nao		Sim							1
1	0	0	0	0	adulto_control_arm_1	0	#VALUE!	homem	Sim	10a classe	Envangelica / pentecostal	Assalariado	Outro	SERALHEIRO	Viuvo	1	1	1	Sim	Nao	Nao sabe	Nao teve parceiros casuais		1-5 anos atras	Hospital Distrital da Manhica			0	Nao interrompeu o seguimento nas consultas de HIV		Nao interrompeu o tratamento			Sim	Pai / mae	Nao		Sim							1
1	0	0		0	adulto_control_arm_1	0	#VALUE!	mulher	Sim	5a classe	Islamica	Vive de ajuda	Trabalho domestico		Uniao-de-facto	1	3	1	Nao aplicavel, mulher	Sim	Algumas vezes	Nao teve parceiros casuais		1-5 anos atras	Hospital Distrital da Manhica			0	Nao interrompeu o seguimento nas consultas de HIV		Nao interrompeu o tratamento			Nao		Nao		Sim							1
1	0	0	0	0	adulto_control_arm_1	0	#VALUE!	homem	Sim	7a classe	Cristao	Assalariado	Outro	AGUA BOA	Uniao-de-facto	1	5	1	Nao	Sim	Sempre	Nao teve parceiros casuais		1-5 anos atras	Hospital Distrital da Manhica			0	Nao interrompeu o seguimento nas consultas de HIV		1-3 meses	Sem dispensa no trabalho		Sim	Parceiro/a	Nao		Sim							1
1	0	0		0	adulto_caso_arm_1	1	#VALUE!	homem	Sim	10a classe	Cristao	Assalariado	Outro	MOTORISTA	Uniao-de-facto	1		1	Sim	Sim	Sempre	Nao teve parceiros casuais		1-5 anos atras	Outro lugar dentro de Mocambique		1-5 anos atras	0	Nao interrompeu o seguimento nas consultas de HIV		Nao interrompeu o tratamento		Nao	Sim	Parceiro/a	Nao		Sim	Vive na Manhica, com viagens frequentes	Não	Outro distrito dentro de Moçambique	Maputo (cidade)			2-4	Uma vez por mes	Urbano/cidade	Mais de 9 meses	Fim de semana
1	0	0	0	0	adulto_control_arm_1	0	#VALUE!	mulher	Sim	Abaixo de 5a classe	Catolica	Assalariado	Nao trabalha		Uniao-de-facto	1	6	1	Nao aplicavel, mulher	Sim	Sempre	Nao teve parceiros casuais		ha máis de 5 anos atrás	Hospital Distrital da Manhica			0	Nao interrompeu o seguimento nas consultas de HIV		Nao interrompeu o tratamento			Sim	Filho/a	Nao		Sim							1
1	0	0	0	0	adulto_control_arm_1	0	#VALUE!	mulher	Sim	Abaixo de 5a classe	Protestante/Anglicana	Sem salario fixo	Nao trabalha		Separado	1	2	1	Nao aplicavel, mulher	Nao	Nao sabe	Nao teve parceiros casuais		1-5 anos atras	Hospital Distrital da Manhica			0	Nao interrompeu o seguimento nas consultas de HIV		Nao interrompeu o tratamento			Nao		Sim , na Manhica	05	Sim							1
1	0	0		0	adulto_control_arm_1	0	#VALUE!	homem	Sim	Nao estudou	Zione/ Sião	Sem salario fixo	Nao trabalha		Uniao-de-facto	1	4	1	Nao	Sim	Sempre	Um		1-5 anos atras	Hospital Distrital da Manhica			0	Nao interrompeu o seguimento nas consultas de HIV		Nao interrompeu o tratamento			Nao		Nao		Sim							1
1	0	0		0	adulto_caso_arm_1	1	#VALUE!	mulher	Sim	Abaixo de 5a classe	Zione/ Sião	Assalariado	Negocio proprio/ ou do patrao		Uniao-de-facto	1		1	Nao aplicavel, mulher	Sim	Sempre	Um		1-5 anos atras	Hospital Distrital da Manhica		1-5 anos atras	0	Nao interrompeu o seguimento nas consultas de HIV		Nao interrompeu o tratamento		Sim			Nao		Sim	Vive na Manhica, com viagens frequentes	Não	Outro país		Africa do Sul		Nenhum	3-5 vezes	Urbano/cidade	Nao sabe	Nao sabe
1	0	0	0	0	adulto_caso_arm_1	1	#VALUE!	homem	Sim	7a classe	Islamica	Assalariado	Outro	motorista	Casado	1		1	Sim	Sim	Sempre	Um		1-5 anos atras	Hospital Distrital da Manhica		1-5 anos atras	0	Nao interrompeu o seguimento nas consultas de HIV		Nao interrompeu o tratamento		Sim			Nao		Sim	Vive na Manhica, com viagens frequentes	Não	Outro país		Botswana		2-4	2 vezes	Urbano/cidade	De 15 dias a 3 meses	De 1 a 3 meses
1	0	0		0	adulto_control_arm_1	0	#VALUE!	homem	Sim	Abaixo de 5a classe	Zione/ Sião	Assalariado	Outro	PINTOR	Uniao-de-facto	1	2	1	Nao	Sim	Sempre	Nao teve parceiros casuais		1-5 anos atras	Hospital Distrital da Manhica			0	Nao interrompeu o seguimento nas consultas de HIV		Nao interrompeu o tratamento			Sim	Parceiro/a	Nao		Sim							1
1	0	0		0	adulto_control_arm_1	0	#VALUE!	mulher	Sim	5a classe	Cristao	Assalariado	Vendedor		Uniao-de-facto	1	3	1	Nao aplicavel, mulher	Sim	Sempre	Nao teve parceiros casuais		1-5 anos atras	Outro lugar dentro de Mocambique			0	Nao interrompeu o seguimento nas consultas de HIV		Nao interrompeu o tratamento			Nao		Nao		Sim							1
1	0	0	0	0	adulto_control_arm_1	0	#VALUE!	mulher	Sim	12a classe	Envangelica / pentecostal	Vive de ajuda	Trabalho domestico		Uniao-de-facto	1	1	1	Nao aplicavel, mulher	Sim	Algumas vezes	Nao teve parceiros casuais		1-5 anos atras	Hospital Distrital da Manhica			0	Nao interrompeu o seguimento nas consultas de HIV		Nao interrompeu o tratamento			Nao		Nao		Sim							1
1	0	0	0	0	adulto_control_arm_1	0	#VALUE!	homem	Sim	7a classe	Zione/ Sião	Sem salario fixo	Vendedor		Uniao-de-facto	1	2	1	Nao	Sim	Sempre	Nao teve parceiros casuais		ha máis de 5 anos atrás	Hospital Distrital da Manhica			0	Nao interrompeu o seguimento nas consultas de HIV		Nao interrompeu o tratamento			Sim	Parceiro/a	Nao		Sim							1
1	0	0		0	adulto_control_arm_1	0	#VALUE!	homem	Sim	7a classe	Cristao	Assalariado	Administrativo/Funcionario/Trabalha para o estado		Uniao-de-facto	1	4	1	Nao	Sim	Algumas vezes	Nao teve parceiros casuais		ha máis de 5 anos atrás	Hospital Distrital da Manhica			0	Nao interrompeu o seguimento nas consultas de HIV		Nao interrompeu o tratamento			Sim	Parceiro/a	Nao		Sim							1
1	0	0		0	adulto_control_arm_1	0	#VALUE!	homem	Sim	Nao estudou	Zione/ Sião	Vive de ajuda	Nao trabalha		Separado	1	1	1	Sim	Nao	Nao sabe	Nao teve parceiros casuais		1-5 anos atras	Hospital Distrital da Manhica			0	Nao interrompeu o seguimento nas consultas de HIV		Nao interrompeu o tratamento			Nao		Nao		Sim							Nenhum
1	0	0		0	adulto_caso_arm_1	1	#VALUE!	mulher	Sim	5a classe	Cristao	Sem salario fixo			Divorciado	1		1	Nao aplicavel, mulher	Nao aplicavel nao tem parceiro	Nao sabe	Nao teve parceiros casuais		1-5 anos atras	Hospital Distrital da Manhica		1-5 anos atras	0	Nao interrompeu o seguimento nas consultas de HIV		Nao interrompeu o tratamento		Nao	Sim	Outro familiar	Nao		Sim	Vive na Manhica, com viagens frequentes	Não	Outro país		Africa do Sul		2-4	Uma vez por mes	Urbano/cidade	Menos de 15 dias	De uma semana a um mes
1	0	0	0	0	adulto_control_arm_1	0	#VALUE!	mulher	Sim	Nao estudou	Zione/ Sião	Assalariado	Agricultura		Viuvo	1	1	1	Nao aplicavel, mulher	Sim	Sempre	Um		1-5 anos atras	Hospital Distrital da Manhica			0	Nao interrompeu o seguimento nas consultas de HIV		Nao interrompeu o tratamento			Nao		Nao		Sim							1
1	0	0	0	0	adulto_control_arm_1	0	#VALUE!	mulher	Sim	5a classe	Zione/ Sião	Assalariado	Trabalho domestico		Uniao-de-facto	1	4	1	Nao aplicavel, mulher	Sim	Nao	Nao teve parceiros casuais		1-5 anos atras	Hospital Distrital da Manhica			0	Nao interrompeu o seguimento nas consultas de HIV		Nao interrompeu o tratamento			Nao		Nao		Sim							1
1	0	0		0	adulto_caso_arm_1	1	#VALUE!	mulher	Sim	7a classe	Protestante/Anglicana	Sem salario fixo	Vendedor		Solteiro (nunca viveu maritalmente)	1		1	Nao aplicavel, mulher	Nao aplicavel nao tem parceiro	Nao sabe	Nao teve parceiros casuais		1-5 anos atras	Hospital Distrital da Manhica		1-5 anos atras	0	Nao interrompeu o seguimento nas consultas de HIV		Nao interrompeu o tratamento		Nao	Sim	Pai / mae	Nao		Sim	Vive na Manhica, com viagens frequentes	Não	Outro país		Africa do Sul		1	3-5 vezes	Urbano/cidade	De 15 dias a 3 meses	Menos de uma semana durante o meio de semana
1	0	0	0	0	adulto_control_arm_1	0	#VALUE!	homem	Sim	10a classe	Zione/ Sião	Assalariado	Industria		Solteiro (nunca viveu maritalmente)	2		2	Nao	Nao	Algumas vezes	Um		1-5 anos atras	Hospital Distrital da Manhica			0	Nao interrompeu o seguimento nas consultas de HIV		Nao interrompeu o tratamento			Sim	Outro familiar	Nao		Sim							1
1	0	0		0	adulto_caso_arm_1	1	#VALUE!	homem	Sim	7a classe	Zione/ Sião	Assalariado	Nao trabalha		Uniao-de-facto	1		1	Sim	Sim	Sempre	Nao teve parceiros casuais	Nao aplicavel	1-5 anos atras	Hospital Distrital da Manhica		1-5 anos atras	0	Nao interrompeu o seguimento nas consultas de HIV		Nao interrompeu o tratamento		Nao	Sim	Parceiro/a	Nao		Sim	Vive na Manhica, com viagens frequentes	Não	Outro país		Africa do Sul		1	3-5 vezes	Urbano/cidade	De 15 dias a 3 meses	De uma semana a um mes
1	0	0	0	0	adulto_control_arm_1	0	#VALUE!	homem	Sim	5a classe	Cristao	Sem salario fixo	Outro	pedreiro	Uniao-de-facto	1	2	1	Sim	Sim	Sempre	Um		1-5 anos atras	Hospital Distrital da Manhica			0	Nao interrompeu o seguimento nas consultas de HIV		Nao interrompeu o tratamento			Sim	Outro familiar	Nao		Sim							1
1	0	0		0	adulto_caso_arm_1	1	#VALUE!	mulher	Sim	Nao estudou	Cristao	Sem salario fixo			Separado	1		1	Nao aplicavel, mulher	Sim	Algumas vezes	Nao teve parceiros casuais	Não	1-5 anos atras	Hospital Distrital da Manhica		1-5 anos atras	0	Nao interrompeu o seguimento nas consultas de HIV		Nao interrompeu o tratamento		Nao			Nao		Sim	Vive na Manhica, com viagens frequentes	Não	Outro país		Africa do Sul		1	2 vezes	Urbano/cidade	De 3 a 9 meses	De 1 a 3 meses
1	0	0	0	0	adulto_caso_arm_1	1	#VALUE!	homem	Sim	10a classe	Cristao	Assalariado	Outro	seguranca	Uniao-de-facto	1		1	Sim	Sim	Algumas vezes	Um	Sempre	1-5 anos atras	Hospital Distrital da Manhica		1-5 anos atras	0	Nao interrompeu o seguimento nas consultas de HIV		Nao interrompeu o tratamento		Nao	Nao		Sim , na Manhica		Sim	Vive na Manhica, com viagens frequentes	Não	Outro distrito dentro de Moçambique	Maputo (cidade)			2-4	Uma vez por semana	Urbano/cidade	Menos de uma semana	Fim de semana
1	0	0	0	0	adulto_control_arm_1	0	#VALUE!	mulher	Sim	5a classe	Envangelica / pentecostal	Sem salario fixo	Nao trabalha		Uniao-de-facto	1	3	1	Nao aplicavel, mulher	Sim	Sempre	Nao teve parceiros casuais		1-5 anos atras	Hospital Distrital da Manhica			0	Nao interrompeu o seguimento nas consultas de HIV		Nao interrompeu o tratamento			Nao		Nao		Sim							1
1	0	0		0	adulto_caso_arm_1	1	#VALUE!	homem	Sim	7a classe	Zione/ Sião	Assalariado	Outro	pedreiro	Uniao-de-facto	1		1	Nao	Sim	Algumas vezes	Nao teve parceiros casuais	Não	1-5 anos atras	Hospital Distrital da Manhica		1-5 anos atras	0	Nao interrompeu o seguimento nas consultas de HIV		Nao interrompeu o tratamento		Nao	Sim	Parceiro/a	Nao		Sim	Vive na Manhica, com viagens frequentes	Não	Outro distrito dentro de Moçambique	Gaza			1	3-5 vezes	Rural/Campo	De 3 a 9 meses	De uma semana a um mes
1	0	0		0	adulto_caso_arm_1	1	#VALUE!	mulher	Sim	Nao estudou	Cristao	Assalariado	Vendedor		Uniao-de-facto	1		1	Nao aplicavel, mulher	Sim	Algumas vezes	Nao teve parceiros casuais	Nao aplicavel	1-5 anos atras	Hospital Distrital da Manhica		1-5 anos atras	0	Nao interrompeu o seguimento nas consultas de HIV		Nao interrompeu o tratamento		Nao	Sim	Pai / mae	Nao		Sim	Vive na Manhica, com viagens frequentes	Não	Outro país		Africa do Sul		1	2 vezes	Urbano/cidade	De 15 dias a 3 meses	Mais de 9 meses
1	0	0		0	adulto_caso_arm_1	1	#VALUE!	mulher	Sim	Abaixo de 5a classe	Cristao	Assalariado	Industria		Uniao-de-facto	1		1	Nao aplicavel, mulher	Sim	Sempre	Nao teve parceiros casuais	Não	ha máis de 5 anos atrás	Hospital Distrital da Manhica		ha máis de 5 anos atrás	0	Nao interrompeu o seguimento nas consultas de HIV		Nao interrompeu o tratamento		Nao	Sim	Filho/a	Nao		Sim	Vive na Manhica, com viagens frequentes	Não	Outro país		Africa do Sul		1	3-5 vezes	Urbano/cidade	De 15 dias a 3 meses	De 1 a 3 meses
1	0	0	0	0	adulto_caso_arm_1	1	#VALUE!	homem	Sim	5a classe	Zione/ Sião	Assalariado	Industria		Uniao-de-facto	1		1	Nao	Sim	Sempre	Nao teve parceiros casuais		1-5 anos atras	Hospital Distrital da Manhica		1-5 anos atras	0	Nao interrompeu o seguimento nas consultas de HIV		Nao interrompeu o tratamento		Nao	Sim	Parceiro/a	Nao		Sim	Vive na Manhica, com viagens frequentes	Não	Outro país		Africa do Sul		2-4	3-5 vezes	Urbano/cidade	De 15 dias a 3 meses	De uma semana a um mes
1	0	0		0	adulto_caso_arm_1	1	#VALUE!	homem	Sim	5a classe	Zione/ Sião	Assalariado	Outro	CARPITEIRO	Uniao-de-facto	1		1	Nao	Sim	Sempre	Um		1-5 anos atras	Hospital Distrital da Manhica		1-5 anos atras	0	Nao interrompeu o seguimento nas consultas de HIV		Nao interrompeu o tratamento		Nao	Sim	Outro familiar	Nao		Sim	Vive na Manhica, com viagens frequentes	Não	Outro país		Africa do Sul		1	3-5 vezes	Urbano/cidade	De 15 dias a 3 meses	De 1 a 3 meses
1	0	0	0	0	adulto_control_arm_1	0	#VALUE!	mulher	Sim	Nao estudou	Cristao		Nao trabalha		Viuvo	1	3	1	Nao aplicavel, mulher	Nao	Nao	Nao teve parceiros casuais		1-5 anos atras	Hospital Distrital da Manhica			0	Nao interrompeu o seguimento nas consultas de HIV		Nao interrompeu o tratamento			Nao		Nao		Sim							1
1	0	0	0	0	adulto_control_arm_1	0	#VALUE!	mulher	Sim	10a classe	Zione/ Sião	Assalariado	Agricultura		Solteiro (nunca viveu maritalmente)	1	2	1	Nao aplicavel, mulher	Sim	Algumas vezes	Nao teve parceiros casuais		1-5 anos atras	Hospital Distrital da Manhica			0	Nao interrompeu o seguimento nas consultas de HIV		Nao interrompeu o tratamento			Sim	Pai / mae	Nao		Sim							1
1	0	0		0	adulto_caso_arm_1	1	#VALUE!	mulher	Sim	5a classe	Zione/ Sião	Sem salario fixo			Separado	1		1	Nao aplicavel, mulher	Nao aplicavel nao tem parceiro	Nao	Nao teve parceiros casuais	Nao aplicavel	ha máis de 5 anos atrás	Hospital Distrital da Manhica		ha máis de 5 anos atrás	0	1-3 meses	Indisponibilidade por trabalho	Nao interrompeu o tratamento		Nao	Nao		Nao		Sim	Vive na Manhica, com viagens frequentes	Não	Outro distrito dentro de Moçambique	Gaza			1	3-5 vezes	Urbano/cidade	De 15 dias a 3 meses	De uma semana a um mes
1	0	0		0	adulto_caso_arm_1	1	#VALUE!	homem	Sim	7a classe	Catolica	Assalariado	Outro	SERALHEIRO	Casado	1		1	Sim	Sim	Algumas vezes	Um	Algumas vezes	1-5 anos atras	Hospital Distrital da Manhica		1-5 anos atras	0	Nao interrompeu o seguimento nas consultas de HIV		Nao interrompeu o tratamento		Nao	Nao		Nao		Sim	Vive na Manhica, com viagens frequentes	Não	Outro país		Africa do Sul		1	3-5 vezes	Urbano/cidade	Menos de 15 dias	Fim de semana
1	0	0	0	0	adulto_caso_arm_1	1	#VALUE!	mulher	Sim	5a classe	Cristao	Assalariado	Vendedor		Separado	1		1	Nao aplicavel, mulher	Nao	Sempre	Nao teve parceiros casuais	Nao aplicavel	1-5 anos atras	Hospital Distrital da Manhica		1-5 anos atras	0	Nao interrompeu o seguimento nas consultas de HIV		Nao interrompeu o tratamento		Nao	Sim	Filho/a	Nao		Sim	Vive na Manhica, com viagens frequentes	Não	Outro país		Africa do Sul		1	3-5 vezes	Urbano/cidade	Menos de 15 dias	De 1 a 3 meses
1	0	0		0	adulto_caso_arm_1	1	#VALUE!	homem	Sim	5a classe	Zione/ Sião	Assalariado	Industria		Uniao-de-facto	1		1	Sim	Sim	Sempre	Nao teve parceiros casuais	Não	1-5 anos atras	Hospital Distrital da Manhica		1-5 anos atras	0	Nao interrompeu o seguimento nas consultas de HIV		Nao interrompeu o tratamento		Sim			Sim , na Manhica		Nao	Vive na Manhica, com viagens frequentes	Não	Outro país		Africa do Sul		2-4	Nao sabe	Urbano/cidade	De 15 dias a 3 meses	De uma semana a um mes
1	0	0	0	0	adulto_control_arm_1	0	#VALUE!	homem	Sim	5a classe	Protestante/Anglicana	Assalariado	Outro	PEDREIRO	Uniao-de-facto	1	1	1	Nao	Sim	Sempre	Nao teve parceiros casuais		1-5 anos atras	Hospital Distrital da Manhica			0	Nao interrompeu o seguimento nas consultas de HIV		Nao interrompeu o tratamento			Sim	Parceiro/a	Nao		Sim							1
1	0	0		0	adulto_caso_arm_1	1	#VALUE!	homem	Sim	5a classe	Zione/ Sião	Assalariado	Outro	PEDREIRO	Uniao-de-facto	1		1	Nao	Sim	Sempre	Um		1-5 anos atras	Hospital Distrital da Manhica		1-5 anos atras	0	Nao interrompeu o seguimento nas consultas de HIV		Nao interrompeu o tratamento		Nao	Sim	Parceiro/a	Nao		Sim	Vive na Manhica, com viagens frequentes	Não	Outro país		Africa do Sul		2-4	3-5 vezes	Urbano/cidade	De 3 a 9 meses	De 1 a 3 meses
1	0	0		0	adulto_caso_arm_1	1	#VALUE!	mulher	Sim	5a classe	Zione/ Sião	Assalariado	Vendedor		Viuvo	1		1	Nao aplicavel, mulher	Nao aplicavel nao tem parceiro	Nao	Nao teve parceiros casuais	Nao aplicavel	1-5 anos atras	Hospital Distrital da Manhica		1-5 anos atras	0	Nao interrompeu o seguimento nas consultas de HIV		Nao interrompeu o tratamento		Nao	Sim	Filho/a	Nao		Sim	Vive na Manhica, com viagens frequentes	Não	Outro país		Africa do Sul		2-4	3-5 vezes	Urbano/cidade	Menos de uma semana	De uma semana a um mes
1	0	0		0	adulto_caso_arm_1	1	#VALUE!	homem	Sim	Nao estudou	Cristao	Assalariado	Outro	pedreiro	Uniao-de-facto	1		1	Sim	Sim	Sempre	Nao teve parceiros casuais	Não	3-12 meses atras	Hospital Distrital da Manhica		3-12 meses atras	0	Nao interrompeu o seguimento nas consultas de HIV		Nao interrompeu o tratamento		Sim			Nao		Sim	Vive na Manhica, com viagens frequentes	Não	Outro país		Africa do Sul		1	2 vezes	Rural/Campo	Mais de 9 meses	De 1 a 3 meses
1	0	0	0	0	adulto_control_arm_1	0	#VALUE!	mulher	Sim	7a classe	Envangelica / pentecostal	Assalariado	Nao trabalha		Uniao-de-facto	1	4	1	Nao aplicavel, mulher	Sim	Algumas vezes	Nao teve parceiros casuais		1-5 anos atras	Hospital Distrital da Manhica			0	Nao interrompeu o seguimento nas consultas de HIV		Nao interrompeu o tratamento			Nao		Nao		Sim							1
1	0	0	0	0	adulto_control_arm_1	0	#VALUE!	homem	Sim	5a classe	Zione/ Sião	Assalariado	Outro	MOTORISTA	Uniao-de-facto	1	3	1	Sim	Sim	Sempre	Um		ha máis de 5 anos atrás	Hospital Distrital da Manhica			0	1-3 meses	Indisponibilidade por trabalho	1-3 meses	Sem dispensa no trabalho		Sim	Outro familiar	Nao		Sim							1
1	0	0		0	adulto_control_arm_1	0	#VALUE!	homem	Sim	5a classe	Cristao	Assalariado	Outro	TAXISTA	Uniao-de-facto	1	2	1	Nao	Sim	Algumas vezes	Um	Algumas vezes	1-5 anos atras	Hospital Distrital da Manhica			0	Nao interrompeu o seguimento nas consultas de HIV		Nao interrompeu o tratamento			Nao		Nao		Sim							1
1	0	0	0	0	adulto_control_arm_1	0	#VALUE!	homem	Sim	Abaixo de 5a classe	Catolica	Assalariado	Outro	PANIFICADOR	Uniao-de-facto	1	6	1	Nao	Sim	Algumas vezes	Nao teve parceiros casuais		1-5 anos atras	Hospital Distrital da Manhica			0	Nao interrompeu o seguimento nas consultas de HIV		Nao interrompeu o tratamento			Nao		Nao		Sim							1
1	0	0	0	0	adulto_control_arm_1	0	#VALUE!	mulher	Sim	5a classe	Cristao	Sem salario fixo	Vendedor		Viuvo	1	6	1	Nao aplicavel, mulher	Nao sabe	Nao sabe	Nao teve parceiros casuais		1-5 anos atras	Hospital Distrital da Manhica			0	Nao interrompeu o seguimento nas consultas de HIV		Nao interrompeu o tratamento			Nao		Nao		Sim							1
1	0	0		0	adulto_caso_arm_1	1	#VALUE!	homem	Sim	12a classe	Protestante/Anglicana	Assalariado	Outro	pedreiro	Uniao-de-facto	1		1	Sim	Sim	Sempre	Um		3-12 meses atras	Hospital Distrital da Manhica		3-12 meses atras	0	Nao interrompeu o seguimento nas consultas de HIV		Nao interrompeu o tratamento		Nao			Nao		Sim	Vive na Manhica, com viagens frequentes	Não	Outro país		Africa do Sul		2-4	3-5 vezes	Rural/Campo	De 15 dias a 3 meses	De uma semana a um mes
1	0	0		0	adulto_caso_arm_1	1	#VALUE!	homem	Sim	5a classe	Zione/ Sião	Assalariado	Negocio proprio/ ou do patrao		Uniao-de-facto	1		1	Sim	Sim	Algumas vezes	Nao teve parceiros casuais	Nao aplicavel	ha máis de 5 anos atrás	Hospital Distrital da Manhica		ha máis de 5 anos atrás	0	1-3 meses			Doença	Nao	Sim	Parceiro/a	Sim , na Manhica		Sim	Vive na Manhica, com viagens frequentes	Não	Outro distrito dentro de Moçambique	Maputo (cidade)			1	3-5 vezes	Urbano/cidade	Menos de uma semana	Fim de semana
1	0	0	0	0	adulto_caso_arm_1	1	#VALUE!	mulher	Sim	Abaixo de 5a classe	Cristao	Vive de ajuda			Uniao-de-facto	1		1	Nao aplicavel, mulher	Nao	Nao	Um		Ha menos de 3 meses atras	Hospital Distrital da Manhica		Ha menos de 3 meses atras	0	Nao interrompeu o seguimento nas consultas de HIV		Nao interrompeu o tratamento		Nao			Nao		Sim	Vive na Manhica, com viagens frequentes	Não	Outro distrito dentro de Moçambique	Maputo Província			1	2 vezes	Urbano/cidade	Menos de 15 dias	De 1 a 3 meses
1	0	0	0	0	adulto_caso_arm_1	1	#VALUE!	homem	Sim	Nao estudou	Zione/ Sião	Assalariado	Outro	pintor	Casado	1		1	Nao	Sim	Sempre	Um		1-5 anos atras	Hospital Distrital da Manhica		1-5 anos atras	0	Nao interrompeu o seguimento nas consultas de HIV		Nao interrompeu o tratamento		Sim			Nao		Sim	Vive na Manhica, com viagens frequentes	Não	Outro país		Africa do Sul		1	2 vezes	Urbano/cidade	De 3 a 9 meses	De 1 a 3 meses
1	0	0	0	0	adulto_caso_arm_1	1	#VALUE!	homem	Sim	Abaixo de 5a classe	Cristao	Assalariado	Outro	PEDREIRO	Uniao-de-facto	1		1	Nao	Sim	Sempre	Nao teve parceiros casuais	Nao aplicavel	1-5 anos atras	Hospital Distrital da Manhica		1-5 anos atras	0	Nao interrompeu o seguimento nas consultas de HIV	Outro	Nao interrompeu o tratamento		Nao	Sim	Parceiro/a	Nao		Sim	Vive na Manhica, com viagens frequentes	Não	Outro país		Africa do Sul		1	3-5 vezes	Urbano/cidade	De 15 dias a 3 meses	De 1 a 3 meses
1	0	0		0	adulto_caso_arm_1	1	#VALUE!	homem	Sim	10a classe	Islamica	Assalariado	Outro	PEDREIRO	Uniao-de-facto	1		1	Sim	Sim	Algumas vezes	Um		1-5 anos atras	Outro lugar dentro de Mocambique		1-5 anos atras	0	Nao interrompeu o seguimento nas consultas de HIV	Outro	Nao interrompeu o tratamento		Nao	Sim	Parceiro/a	Nao		Sim	Vive na Manhica, com viagens frequentes	Não	Outro distrito dentro de Moçambique	Maputo (cidade)			2-4	3-5 vezes	Rural/Campo	Menos de uma semana	Fim de semana
1	0	0	0	0	adulto_control_arm_1	0	#VALUE!	homem	Sim	10a classe	Envangelica / pentecostal	Sem salario fixo	Nao trabalha		Uniao-de-facto	1	4	1	Sim	Sim	Sempre	Nao teve parceiros casuais		1-5 anos atras	Hospital Distrital da Manhica			0	Nao interrompeu o seguimento nas consultas de HIV		Nao interrompeu o tratamento			Nao		Nao		Sim							1
1	0	0	0	0	adulto_caso_arm_1	1	#VALUE!	homem	Sim	Abaixo de 5a classe	Cristao	Assalariado	Trabalho domestico		Uniao-de-facto	1		1	Nao	Sim	Algumas vezes	Nao teve parceiros casuais		1-5 anos atras	Hospital Distrital da Manhica		1-5 anos atras	0	Nao interrompeu o seguimento nas consultas de HIV		Nao interrompeu o tratamento		Nao	Sim	Filho/a	Nao		Sim	Vive na Manhica, com viagens frequentes	Não	Outro país		Africa do Sul		1	2 vezes	Urbano/cidade	Mais de 9 meses	De uma semana a um mes
1	0	0		0	adulto_control_arm_1	0	#VALUE!	mulher	Sim	10a classe	Cristao	Assalariado	Outro	PASTORA	Casado	1	4	1	Nao aplicavel, mulher	Sim	Sempre	Nao teve parceiros casuais		1-5 anos atras	Hospital Distrital da Manhica			0	Nao interrompeu o seguimento nas consultas de HIV		Nao interrompeu o tratamento			Sim	Parceiro/a	Nao		Sim							1
1	2	2	0	0	adulto_caso_arm_1	1	#VALUE!	homem	Sim	5a classe	Zione/ Sião	Assalariado	Vendedor		Uniao-de-facto	1		1	Nao	Sim	Sempre	Um	Sempre	1-5 anos atras	Hospital Distrital da Manhica		1-5 anos atras	0	Nao interrompeu o seguimento nas consultas de HIV		Nao interrompeu o tratamento		Nao	Sim	Parceiro/a	Nao		Sim	Vive na Manhica, com viagens frequentes	Não	Outro país		Africa do Sul		1	2 vezes	Urbano/cidade	De 15 dias a 3 meses	Menos de uma semana durante o meio de semana
1	0	0	0	0	adulto_control_arm_1	0	#VALUE!	homem	Sim	5a classe	Cristao	Sem salario fixo	Nao trabalha		Uniao-de-facto	1	2	1	Sim	Sim	Algumas vezes	Nao teve parceiros casuais		1-5 anos atras	Hospital Distrital da Manhica			0	Nao interrompeu o seguimento nas consultas de HIV		Nao interrompeu o tratamento			Nao		Nao		Sim							1
1	0	0		0	adulto_caso_arm_1	1	#VALUE!	homem	Sim	7a classe	Ateu	Assalariado	Industria		Uniao-de-facto	2		2	Nao	Sim	Algumas vezes	Dois		1-5 anos atras	Hospital Distrital da Manhica			0	Nao interrompeu o seguimento nas consultas de HIV		1-3 meses	Outro	Sim	Sim	Parceiro/a	Nao		Nao	Vive na Manhica, com viagens frequentes	Não	Outro país		Africa do Sul		1	3-5 vezes	Urbano/cidade	De 15 dias a 3 meses	De 1 a 3 meses
1	0	0	0	0	adulto_caso_arm_1	1	#VALUE!	homem	Sim	7a classe	Zione/ Sião	Assalariado	Vendedor		Uniao-de-facto	1		1	Sim	Sim	Sempre	Nao teve parceiros casuais	Nao aplicavel	1-5 anos atras	Hospital Distrital da Manhica		1-5 anos atras	0	Nao interrompeu o seguimento nas consultas de HIV		Nao interrompeu o tratamento		Nao	Sim	Parceiro/a	Nao		Sim	Vive na Manhica, com viagens frequentes	Não	Outro país		Africa do Sul		2-4	2 vezes	Rural/Campo	De 15 dias a 3 meses	De uma semana a um mes
1	0	0	0	0	adulto_caso_arm_1	1	#VALUE!	mulher	Sim	7a classe	Envangelica / pentecostal	Sem salario fixo	Vendedor		Solteiro (nunca viveu maritalmente)	1		1	Nao aplicavel, mulher	Nao	Algumas vezes	Um		1-5 anos atras	Hospital Distrital da Manhica		1-5 anos atras	0	1-3 meses	Indisponibilidade por trabalho	1-3 meses	Outro	Nao	Sim	Outro familiar	Nao		Nao	Vive na Manhica, com viagens frequentes	Não	Outro país		Africa do Sul		1	2 vezes	Rural/Campo	De 3 a 9 meses	De 1 a 3 meses
1	0	0		0	adulto_control_arm_1	0	#VALUE!	homem	Sim	7a classe	Cristao	Assalariado	Outro	serralheiro	Uniao-de-facto	1	3	1	Sim	Sim	Algumas vezes	Um	Sempre	1-5 anos atras	Hospital Distrital da Manhica			0	Nao interrompeu o seguimento nas consultas de HIV		Nao interrompeu o tratamento			Sim	Filho/a	Nao		Sim							2-4
1	0	0		0	adulto_control_arm_1	0	#VALUE!	mulher	Sim	5a classe	Cristao	Sem salario fixo	Vendedor		Viuvo	1	4	1	Nao aplicavel, mulher	Sim	Algumas vezes	Um		1-5 anos atras	Hospital Distrital da Manhica			0	Nao interrompeu o seguimento nas consultas de HIV		Nao interrompeu o tratamento			Nao		Nao		Sim							1
1	0	0	0	0	adulto_control_arm_1	0	#VALUE!	homem	Sim	Nao estudou	Zione/ Sião	Assalariado	Outro	PEDREIRO	Uniao-de-facto	1	2	1	Sim	Sim	Algumas vezes	Nao teve parceiros casuais		1-5 anos atras	Hospital Distrital da Manhica			0	Nao interrompeu o seguimento nas consultas de HIV		Nao interrompeu o tratamento			Sim	Outro familiar	Nao		Sim							1
1	0	0		0	adulto_caso_arm_1	1	#VALUE!	homem	Sim	Abaixo de 5a classe	Cristao	Assalariado	Outro	madereiro	Uniao-de-facto	1		1	Sim	Sim	Algumas vezes	Nao teve parceiros casuais	Sempre	1-5 anos atras	Hospital Distrital da Manhica		1-5 anos atras	0	Nao interrompeu o seguimento nas consultas de HIV		Nao interrompeu o tratamento		Sim	Sim	Parceiro/a	Nao		Sim	Vive na Manhica, com viagens frequentes	Não	Outro país		Africa do Sul		Nenhum	Uma	Rural/Campo	Mais de 9 meses	Mais de 9 meses
1	0	0	0	0	adulto_caso_arm_1	1	#VALUE!	mulher	Sim	7a classe	Cristao	Sem salario fixo			Uniao-de-facto	1		1	Nao aplicavel, mulher	Sim	Sempre	Nao teve parceiros casuais	Não	1-5 anos atras	Hospital Distrital da Manhica		1-5 anos atras	0	Menos de 1 mes	Indisponibilidade por trabalho	1-3 meses	Outro	Nao	Sim	Outro familiar	Nao		Sim	Vive na Manhica, com viagens frequentes	Não	Outro país		Africa do Sul		1	2 vezes	Urbano/cidade	De 3 a 9 meses	Menos de uma semana durante o meio de semana
1	0	0	0	0	adulto_control_arm_1	0	#VALUE!	mulher	Sim	10a classe	Envangelica / pentecostal	Assalariado	Nao trabalha		Uniao-de-facto	1	1	1	Nao aplicavel, mulher	Sim	Algumas vezes	Nao teve parceiros casuais		1-5 anos atras	Hospital Distrital da Manhica			0	Nao interrompeu o seguimento nas consultas de HIV		Nao interrompeu o tratamento			Nao		Nao		Sim							1
1	0	0		0	adulto_control_arm_1	0	#VALUE!	mulher	Sim	Abaixo de 5a classe	Protestante/Anglicana	Sem salario fixo	Vendedor		Viuvo	1	8	1	Nao aplicavel, mulher	Nao sabe	Nao sabe	Nao teve parceiros casuais		1-5 anos atras	Outro Posto de Saude dentro do distrito da Manhica			0	Nao interrompeu o seguimento nas consultas de HIV		Nao interrompeu o tratamento			Nao		Nao		Sim							1
1	0	0	0	0	adulto_caso_arm_1	1	#VALUE!	mulher	Sim	Abaixo de 5a classe	Zione/ Sião	Sem salario fixo			Uniao-de-facto	2		2	Nao aplicavel, mulher	Sim	Algumas vezes	Nao teve parceiros casuais	Nao aplicavel	1-5 anos atras	Hospital Distrital da Manhica		1-5 anos atras	0	Nao interrompeu o seguimento nas consultas de HIV		Nao interrompeu o tratamento		Sim	Nao		Nao		Sim	Vive na Manhica, com viagens frequentes	Não	Outro país		Africa do Sul		2-4	2 vezes	Urbano/cidade	De 3 a 9 meses	De 1 a 3 meses
1	0	0	0	0	adulto_caso_arm_1	1	#VALUE!	mulher	Sim	Abaixo de 5a classe	Islamica	Assalariado			Viuvo	1		1	Nao aplicavel, mulher	Nao aplicavel nao tem parceiro	Nao	Nao teve parceiros casuais	Nao aplicavel	1-5 anos atras	Hospital Distrital da Manhica		1-5 anos atras	0	Nao interrompeu o seguimento nas consultas de HIV		Nao interrompeu o tratamento		Nao	Nao		Nao		Sim	Vive na Manhica, com viagens frequentes	Não	Outro distrito dentro de Moçambique	Gaza			1	2 vezes	Urbano/cidade	Menos de 15 dias	De 1 a 3 meses
1	0	0	0	0	adulto_caso_arm_1	1	#VALUE!	homem	Sim	5a classe	Cristao	Assalariado	Outro	MOTORISTA	Uniao-de-facto	1		1	Nao	Sim	Nao	Um		1-5 anos atras	Hospital Distrital da Manhica		1-5 anos atras	0	Nao interrompeu o seguimento nas consultas de HIV		Nao interrompeu o tratamento		Nao	Sim	Parceiro/a	Nao		Sim	Vive na Manhica, com viagens frequentes	Não	Outro país		Africa do Sul		1	3-5 vezes	Urbano/cidade	Menos de 15 dias	De uma semana a um mes
1	1	1	0	0	adulto_control_arm_1	0	#VALUE!	homem	Sim	7a classe	Cristao	Assalariado	Industria		Uniao-de-facto	2		2	Nao	Sim	Algumas vezes	Um	Algumas vezes	1-5 anos atras	Hospital Distrital da Manhica			0	Nao interrompeu o seguimento nas consultas de HIV		Nao interrompeu o tratamento			Nao		Nao		Sim							2-4
1	0	0	0	0	adulto_control_arm_1	0	#VALUE!	homem	Sim	10a classe	Protestante/Anglicana	Assalariado	Outro	OPERADOR DE MAQUINA	Uniao-de-facto	2		2	Sim	Sim	Sempre	Nao teve parceiros casuais		1-5 anos atras	Hospital Distrital da Manhica			0	Nao interrompeu o seguimento nas consultas de HIV		Nao interrompeu o tratamento			Sim	Parceiro/a	Nao		Sim							2-4
1	0	0		0	adulto_caso_arm_1	1	#VALUE!	homem	Sim	7a classe	Cristao	Assalariado	Negocio proprio/ ou do patrao		Solteiro (nunca viveu maritalmente)	1		1	Nao	Nao	Algumas vezes	Um		1-5 anos atras	Hospital Distrital da Manhica		1-5 anos atras	0	1-3 meses	Indisponibilidade por trabalho	Nao interrompeu o tratamento		Sim			Nao		Sim	Vive na Manhica, com viagens frequentes	Não	Outro país		Africa do Sul		1	3-5 vezes	Urbano/cidade	De 3 a 9 meses	De 1 a 3 meses
1	0	0		0	adulto_caso_arm_1	1	#VALUE!	homem	Sim	Abaixo de 5a classe	Zione/ Sião	Assalariado	Outro	FABRICA DE BOLACHA	Uniao-de-facto	1		1	Nao	Sim	Sempre	Um		ha máis de 5 anos atrás	Hospital Distrital da Manhica		ha máis de 5 anos atrás	0	Nao interrompeu o seguimento nas consultas de HIV		Nao interrompeu o tratamento		Nao	Sim	Parceiro/a	Nao		Sim	Vive na Manhica, com viagens frequentes	Não	Outro país		Africa do Sul		1	3-5 vezes	Urbano/cidade	De 3 a 9 meses	De uma semana a um mes
1	0	0	0	0	adulto_caso_arm_1	1	#VALUE!	mulher	Sim	12a classe	Cristao	Sem salario fixo			Viuvo	1		1	Nao aplicavel, mulher	Nao aplicavel nao tem parceiro	Nao	Um	Sempre	1-5 anos atras	Hospital Distrital da Manhica		1-5 anos atras	0	Nao interrompeu o seguimento nas consultas de HIV		Nao interrompeu o tratamento		Nao	Nao		Nao		Sim	Vive na Manhica, com viagens frequentes	Não	Outro país		Africa do Sul		1	Uma vez por mes	Rural/Campo	Menos de uma semana	Menos de uma semana durante o meio de semana
1	0	0	0	0	adulto_caso_arm_1	1	#VALUE!	mulher	Sim	10a classe	Cristao	Sem salario fixo			Viuvo	1		1	Nao aplicavel, mulher	Nao aplicavel nao tem parceiro	Nao	Nao teve parceiros casuais	Não	1-5 anos atras	Hospital Distrital da Manhica		1-5 anos atras	0	Nao interrompeu o seguimento nas consultas de HIV		Nao interrompeu o tratamento		Nao			Nao		Nao	Vive na Manhica, com viagens frequentes	Não	Outro país		Africa do Sul		2-4	Nao sabe	Urbano/cidade	Menos de 15 dias	De 1 a 3 meses
1	0	0	0	0	adulto_caso_arm_1	1	#VALUE!	homem	Sim	5a classe	Envangelica / pentecostal	Assalariado	Negocio proprio/ ou do patrao		Uniao-de-facto	1		1	Nao	Sim	Algumas vezes	Nao teve parceiros casuais	Nao aplicavel	ha máis de 5 anos atrás	Hospital Distrital da Manhica		ha máis de 5 anos atrás	0	Nao interrompeu o seguimento nas consultas de HIV		Nao interrompeu o tratamento		Nao	Sim	Parceiro/a	Nao		Sim	Vive na Manhica, com viagens frequentes	Não	Outro país		Africa do Sul		1	3-5 vezes	Rural/Campo	De 15 dias a 3 meses	Menos de uma semana durante o meio de semana
1	0	0		0	adulto_caso_arm_1	1	#VALUE!	homem	Sim	7a classe	Cristao	Assalariado	Mineiro		Uniao-de-facto	1		1	Nao sabe ou nao quere responder	Sim	Algumas vezes	Nao teve parceiros casuais	Nao aplicavel	1-5 anos atras	Hospital Distrital da Manhica		1-5 anos atras	0	Nao interrompeu o seguimento nas consultas de HIV		1-3 meses	Sem dispensa no trabalho	Nao	Sim	Parceiro/a	Nao		Sim	Vive na Manhica, com viagens frequentes	Não	Outro país		Africa do Sul		2-4	Uma vez por mes	Rural/Campo	De 15 dias a 3 meses	Menos de uma semana durante o meio de semana
1	0	0	0	0	adulto_caso_arm_1	1	#VALUE!	mulher	Sim	5a classe	Cristao	Vive de ajuda			Uniao-de-facto	1		1	Nao aplicavel, mulher	Sim	Sempre	Nao teve parceiros casuais	Não	1-5 anos atras	Hospital Distrital da Manhica		1-5 anos atras	0	Nao interrompeu o seguimento nas consultas de HIV		Nao interrompeu o tratamento		Sim			Nao		Sim	Vive na Manhica, com viagens frequentes	Não	Outro país		Africa do Sul		2-4	3-5 vezes	Urbano/cidade	De 3 a 9 meses	De 1 a 3 meses
1	0	0	0	0	adulto_control_arm_1	0	#VALUE!	homem	Sim	5a classe	Cristao	Sem salario fixo	Vendedor		Uniao-de-facto	2		2	Sim	Sim	Algumas vezes	Um	Algumas vezes	1-5 anos atras	Hospital Distrital da Manhica			0	Nao interrompeu o seguimento nas consultas de HIV		Nao interrompeu o tratamento			Nao		Nao		Sim							1
1	0	0		0	adulto_control_arm_1	0	#VALUE!	homem	Sim	7a classe	Ateu	Sem salario fixo	Outro	ELECTRICISTA AUTO	Uniao-de-facto	1	5	1	Nao	Sim	Algumas vezes	Tres		1-5 anos atras	Hospital Distrital da Manhica			0	Nao interrompeu o seguimento nas consultas de HIV		Nao interrompeu o tratamento			Nao		Nao		Sim							2-4
1	0	0		0	adulto_caso_arm_1	1	#VALUE!	homem	Sim	Abaixo de 5a classe	Cristao	Assalariado	Outro	PEDREIRO	Uniao-de-facto	1		1	Nao	Sim	Sempre	Um		1-5 anos atras	Hospital Distrital da Manhica		1-5 anos atras	0	1-3 meses	Problemas de transporte	Nao interrompeu o tratamento		Nao	Sim	Parceiro/a	Nao		Sim	Vive na Manhica, com viagens frequentes	Não	Outro país		Africa do Sul		1	3-5 vezes	Rural/Campo	De 15 dias a 3 meses	De uma semana a um mes
1	0	0	0	0	adulto_control_arm_1	0	#VALUE!	homem	Sim	5a classe	Cristao	Assalariado	Industria		Uniao-de-facto	1	3	1	Sim	Sim	Algumas vezes	Nao teve parceiros casuais		1-5 anos atras	Hospital Distrital da Manhica			0	Nao interrompeu o seguimento nas consultas de HIV		Nao interrompeu o tratamento			Nao		Nao		Sim							1
1	0	0	0	0	adulto_caso_arm_1	1	#VALUE!	homem	Sim	7a classe	Envangelica / pentecostal	Assalariado	Outro	carpinteiro	Uniao-de-facto	1		1	Nao	Sim	Sempre	Um		1-5 anos atras	Hospital Distrital da Manhica		1-5 anos atras	0	Nao interrompeu o seguimento nas consultas de HIV	Outro	Nao interrompeu o tratamento		Sim			Nao		Sim	Vive na Manhica, com viagens frequentes	Não	Outro distrito dentro de Moçambique	Nampula			1	3-5 vezes	Urbano/cidade	De 15 dias a 3 meses	De 1 a 3 meses
1	0	0		0	adulto_control_arm_1	0	#VALUE!	mulher	Sim	Abaixo de 5a classe	Zione/ Sião	Sem salario fixo	Outro	campones	Uniao-de-facto	1	1	1	Nao aplicavel, mulher	Sim	Sempre	Nao teve parceiros casuais		1-5 anos atras	Hospital Distrital da Manhica			0	Nao interrompeu o seguimento nas consultas de HIV		Nao interrompeu o tratamento			Nao		Sim , na Manhica	1vez	Sim							1
1	0	0		0	adulto_caso_arm_1	1	#VALUE!	mulher	Sim	12a classe	Catolica	Sem salario fixo			Solteiro (nunca viveu maritalmente)	1		1	Nao aplicavel, mulher	Sim	Sempre	Nao teve parceiros casuais	Nao aplicavel	1-5 anos atras	Hospital Distrital da Manhica		1-5 anos atras	0	Nao interrompeu o seguimento nas consultas de HIV		Nao interrompeu o tratamento		Nao	Nao		Nao		Sim	Vive na Manhica, com viagens frequentes	Não	Outro país		Africa do Sul		1	3-5 vezes	Urbano/cidade	Menos de uma semana	De 1 a 3 meses
1	0	0	0	0	adulto_control_arm_1	0	#VALUE!	mulher	Sim	10a classe	Cristao	Sem salario fixo	Outro	pedreiro	Uniao-de-facto	1	2	1	Nao aplicavel, mulher	Sim	Algumas vezes	Nao teve parceiros casuais		1-5 anos atras	Hospital Distrital da Manhica			0	Nao interrompeu o seguimento nas consultas de HIV		Nao interrompeu o tratamento			Sim	Parceiro/a	Nao		Sim							1
1	0	0	0	0	adulto_control_arm_1	0	#VALUE!	mulher	Sim	Abaixo de 5a classe	Cristao	Assalariado	Vendedor		Separado	1	1	1	Nao aplicavel, mulher	Nao	Sempre	Nao teve parceiros casuais		1-5 anos atras	Hospital Distrital da Manhica			0	Nao interrompeu o seguimento nas consultas de HIV		Nao interrompeu o tratamento			Sim	Confidente	Nao		Sim							2-4
1	0	0	0	0	adulto_control_arm_1	0	#VALUE!	mulher	Sim	10a classe	Catolica	Assalariado	Trabalho domestico		Solteiro (nunca viveu maritalmente)	1	1	1	Nao aplicavel, mulher	Sim	Algumas vezes	Um		1-5 anos atras	Hospital Distrital da Manhica			0	Nao interrompeu o seguimento nas consultas de HIV		Nao interrompeu o tratamento			Sim	Filho/a	Nao		Sim							2-4
1	0	0		0	adulto_caso_arm_1	1	#VALUE!	mulher	Sim	10a classe	Cristao	Assalariado	Outro	CABELEIRA	Solteiro (nunca viveu maritalmente)	1		1	Nao aplicavel, mulher	Sim	Sempre	Um		1-5 anos atras	Hospital Distrital da Manhica		1-5 anos atras	0	Nao interrompeu o seguimento nas consultas de HIV		Nao interrompeu o tratamento		Nao	Sim	Outro familiar	Nao		Sim	Vive na Manhica, com viagens frequentes	Não	Outro país		Africa do Sul		1	2 vezes	Rural/Campo	De 3 a 9 meses	De 1 a 3 meses
1	0	0	0	0	adulto_caso_arm_1	1	#VALUE!	mulher	Sim	Abaixo de 5a classe	Cristao	Sem salario fixo	Outro	CABELARIA	Uniao-de-facto	1		1	Nao aplicavel, mulher	Sim	Sempre	Um		1-5 anos atras	Hospital Distrital da Manhica		1-5 anos atras	0	Nao interrompeu o seguimento nas consultas de HIV		Nao interrompeu o tratamento		Nao	Sim	Pai / mae	Nao		Sim	Vive na Manhica, com viagens frequentes	Não	Outro país		Africa do Sul		1	3-5 vezes	Urbano/cidade	De 15 dias a 3 meses	De uma semana a um mes
1	0	0	0	0	adulto_control_arm_1	0	#VALUE!	mulher	Sim	Nao estudou	Cristao	Sem salario fixo	Agricultura		Viuvo	1	5	1	Nao aplicavel, mulher	Nao	Nao sabe	Nao teve parceiros casuais		1-5 anos atras	Hospital Distrital da Manhica			0	Nao interrompeu o seguimento nas consultas de HIV		Nao interrompeu o tratamento			Nao		Nao		Sim							1
1	0	0		0	adulto_caso_arm_1	1	#VALUE!	mulher	Sim	10a classe	Cristao	Sem salario fixo			Uniao-de-facto	1		1	Nao aplicavel, mulher	Sim	Algumas vezes	Um	Sempre	1-5 anos atras	Outro Posto de Saude dentro do distrito da Manhica		1-5 anos atras	0	Nao interrompeu o seguimento nas consultas de HIV		Nao interrompeu o tratamento		Nao	Sim	Confidente	Nao		Sim	Vive na Manhica, com viagens frequentes	Não	Outro país		Africa do Sul		2-4	Uma vez por mes	Urbano/cidade	Menos de 15 dias	De uma semana a um mes
1	0	0		0	adulto_control_arm_1	0	#VALUE!	mulher	Sim	Nao estudou	Envangelica / pentecostal	Sem salario fixo	Nao trabalha		Separado	1	1	1	Nao aplicavel, mulher	Nao	Nao sabe	Nao teve parceiros casuais		1-5 anos atras	Num outro pais	Africa do Sul		0	Nao interrompeu o seguimento nas consultas de HIV		Nao interrompeu o tratamento			Nao		Nao		Sim							1
1	0	0		0	adulto_caso_arm_1	1	#VALUE!	homem	Sim	10a classe	Zione/ Sião	Sem salario fixo			Casado	1		1	Nao	Sim	Sempre	Nao teve parceiros casuais	Não	ha máis de 5 anos atrás	Hospital Distrital da Manhica		ha máis de 5 anos atrás	0	Nao interrompeu o seguimento nas consultas de HIV		1-3 meses	Outro	Nao	Sim	Pai / mae	Nao		Sim	Vive na Manhica, com viagens frequentes	Não	Outro país		Africa do Sul		2-4	Uma vez por mes	Urbano/cidade	De 15 dias a 3 meses	De 1 a 3 meses
1	0	0	0	0	adulto_caso_arm_1	1	#VALUE!	homem	Sim	7a classe	Cristao	Assalariado	Vendedor		Separado	1		1	Nao	Sim	Sempre	Um		1-5 anos atras	Hospital Distrital da Manhica		1-5 anos atras	0	1-3 meses	Indisponibilidade por trabalho	Nao interrompeu o tratamento		Nao	Sim	Parceiro/a	Nao		Sim	Vive na Manhica, com viagens frequentes	Não	Outro país		Africa do Sul		1	Uma	Urbano/cidade	De 3 a 9 meses	De 3 a 9 mes
1	0	0		0	adulto_control_arm_1	0	#VALUE!	homem	Sim	Nao estudou	Cristao	Sem salario fixo	Trabalho domestico		Uniao-de-facto	1	3	1	Sim	Sim	Sempre	Um		1-5 anos atras	Outro Posto de Saude dentro do distrito da Manhica			0	Nao interrompeu o seguimento nas consultas de HIV		Nao interrompeu o tratamento			Nao		Nao		Sim							1
1	0	0	0	0	adulto_control_arm_1	0	#VALUE!	mulher	Sim	Nao estudou	Envangelica / pentecostal	Sem salario fixo	Vendedor		Viuvo	1	4	1	Nao aplicavel, mulher	Nao sabe	Nao sabe	Um	Sempre	1-5 anos atras	Hospital Distrital da Manhica			0	Nao interrompeu o seguimento nas consultas de HIV		Nao interrompeu o tratamento			Nao		Nao		Sim							1
1	0	0		0	adulto_caso_arm_1	1	#VALUE!	homem	Sim	7a classe	Cristao	Assalariado	Industria		Separado	1		1	Sim	Nao aplicavel nao tem parceiro	Nao sabe	Um	Algumas vezes	1-5 anos atras	Hospital Distrital da Manhica		1-5 anos atras	0	Nao interrompeu o seguimento nas consultas de HIV		Nao interrompeu o tratamento		Nao	Sim	Outro familiar	Nao		Sim	Vive na Manhica, com viagens frequentes	Sim					1	Uma vez por mes	Rural/Campo	Menos de 15 dias	De uma semana a um mes
1	0	0		0	adulto_control_arm_1	0	#VALUE!	mulher	Sim	7a classe	Cristao	Sem salario fixo	Vendedor		Uniao-de-facto	1	2	1	Nao aplicavel, mulher	Sim	Sempre	Nao teve parceiros casuais		1-5 anos atras	Hospital Distrital da Manhica			0	Nao interrompeu o seguimento nas consultas de HIV		Nao interrompeu o tratamento			Nao		Nao		Sim							2-4
1	0	0	0	0	adulto_control_arm_1	0	#VALUE!	mulher	Nao	7a classe	Cristao	Assalariado	Trabalho domestico		Uniao-de-facto	1	2	1	Nao aplicavel, mulher	Sim	Sempre	Nao teve parceiros casuais		1-5 anos atras	Hospital Distrital da Manhica			0	Nao interrompeu o seguimento nas consultas de HIV		Nao interrompeu o tratamento			Nao		Nao		Sim							1
1	0	0	0	0	adulto_caso_arm_1	1	#VALUE!	mulher	Sim	5a classe	Ateu	Sem salario fixo	Outro	CURADEIRA	Separado	1		1	Nao aplicavel, mulher	Nao	Sempre	Nao teve parceiros casuais	Nao aplicavel	1-5 anos atras	Hospital Distrital da Manhica		1-5 anos atras	0	Nao interrompeu o seguimento nas consultas de HIV		Nao interrompeu o tratamento		Nao	Nao		Nao		Sim	Vive na Manhica, com viagens frequentes	Sim					1	3-5 vezes	Rural/Campo	Menos de uma semana	De 1 a 3 meses
1	0	0	0	0	adulto_control_arm_1	0	#VALUE!	mulher	Sim	10a classe	Cristao	Sem salario fixo	Vendedor		Uniao-de-facto	1	1	1	Nao aplicavel, mulher	Sim	Algumas vezes	Nao teve parceiros casuais		1-5 anos atras	Hospital Distrital da Manhica			0	Nao interrompeu o seguimento nas consultas de HIV		Nao interrompeu o tratamento			Sim	Outro familiar	Nao		Nao							1
1	0	0	0	0	adulto_control_arm_1	0	#VALUE!	mulher	Sim	Abaixo de 5a classe	Cristao	Sem salario fixo	Vendedor		Viuvo	1	2	1	Nao aplicavel, mulher	Nao	Nao sabe	Nao teve parceiros casuais		1-5 anos atras	Hospital Distrital da Manhica			0	Nao interrompeu o seguimento nas consultas de HIV		Nao interrompeu o tratamento			Sim	Filho/a	Nao		Sim							1
1	0	0		0	adulto_caso_arm_1	1	#VALUE!	mulher	Sim	7a classe	Islamica	Assalariado	Trabalho domestico		Separado	1		1	Nao aplicavel, mulher	Nao aplicavel nao tem parceiro	Nao sabe	Um		1-5 anos atras	Outro Posto de Saude dentro do distrito da Manhica		1-5 anos atras	0	Nao interrompeu o seguimento nas consultas de HIV		Nao interrompeu o tratamento		Nao	Nao		Nao		Sim	Mudanca de casa	Não	Outro distrito dentro de Moçambique	Maputo (cidade)			1	Outro	Urbano/cidade	Mais de 9 meses	Menos de uma semana durante o meio de semana
1	0	0		0	adulto_control_arm_1	0	#VALUE!	homem	Sim	Abaixo de 5a classe	Zione/ Sião	Vive de ajuda	Agricultura		Viuvo	1	2	1	Nao	Nao	Nao sabe	Nao teve parceiros casuais		1-5 anos atras	Hospital Distrital da Manhica			0	Nao interrompeu o seguimento nas consultas de HIV		Nao interrompeu o tratamento			Nao		Nao		Sim							1
1	0	0	0	0	adulto_control_arm_1	0	#VALUE!	mulher	Sim	Abaixo de 5a classe	Cristao	Vive de ajuda	Trabalho domestico		Uniao-de-facto	1	3	1	Nao aplicavel, mulher	Sim	Sempre	Nao teve parceiros casuais		1-5 anos atras	Outro Posto de Saude dentro do distrito da Manhica			0	Nao interrompeu o seguimento nas consultas de HIV		Nao interrompeu o tratamento			Nao		Nao		Sim							1
1	0	0		0	adulto_control_arm_1	0	#VALUE!	mulher	Sim	Nao estudou	Zione/ Sião	Sem salario fixo	Trabalho domestico		Separado	1	1	1	Nao aplicavel, mulher	Nao	Nao sabe	Nao teve parceiros casuais		1-5 anos atras	Hospital Distrital da Manhica			0	Nao interrompeu o seguimento nas consultas de HIV		Nao interrompeu o tratamento			Nao		Nao		Sim							1
1	0	0		0	adulto_control_arm_1	0	#VALUE!	homem	Sim	Outro	Zione/ Sião	Assalariado	Vendedor		Uniao-de-facto	2		2	Sim	Sim	Nao	Nao teve parceiros casuais		1-5 anos atras	Outro lugar dentro de Mocambique						1-3 meses	Esqueceu		Nao		Nao		Sim							2-4
1	0	0	0	0	adulto_caso_arm_1	1	#VALUE!	homem	Sim	12a classe	Zione/ Sião	Assalariado	Administrativo/Funcionario/Trabalha para o estado		Uniao-de-facto	1		1	Sim	Sim	Algumas vezes	Um		1-5 anos atras	Hospital Distrital da Manhica		1-5 anos atras	1	> 1 ano		Nao interrompeu o tratamento		Sim			Nao		Sim	Vive na Manhica, com viagens frequentes	Não	Outro distrito dentro de Moçambique	Sofala			2-4	2 vezes	Rural/Campo	De 15 dias a 3 meses	Menos de uma semana durante o meio de semana
1	0	0	0	0	adulto_control_arm_1	0	#VALUE!	homem	Sim	7a classe	Envangelica / pentecostal	Assalariado	Administrativo/Funcionario/Trabalha para o estado		Uniao-de-facto	1	2	1	Nao	Sim	Algumas vezes	Nao teve parceiros casuais		1-5 anos atras	Hospital Distrital da Manhica			0	1-3 meses	Indisponibilidade por trabalho	3-6 meses	Sem dispensa no trabalho		Sim	Parceiro/a	Nao		Sim							1
1	0	0		0	adulto_caso_arm_1	1	#VALUE!	homem	Sim	7a classe	Cristao	Assalariado	Outro	seguranca	Uniao-de-facto	1		1	Nao	Sim	Sempre	Um		1-5 anos atras	Hospital Distrital da Manhica		1-5 anos atras	0	Nao interrompeu o seguimento nas consultas de HIV		Nao interrompeu o tratamento		Nao			Nao		Sim	Vive na Manhica, com viagens frequentes	Não	Outro distrito dentro de Moçambique	Maputo (cidade)			2-4	Nao sabe	Urbano/cidade	Menos de uma semana	Menos de uma semana durante o meio de semana
1	0	0		0	adulto_control_arm_1	0	#VALUE!	mulher	Sim	Nao estudou	Protestante/Anglicana	Vive de ajuda	Agricultura		Solteiro (nunca viveu maritalmente)	1	1	1	Nao aplicavel, mulher	Nao	Nao	Nao teve parceiros casuais		1-5 anos atras	Hospital Distrital da Manhica			0	Nao interrompeu o seguimento nas consultas de HIV		Nao interrompeu o tratamento			Nao		Nao		Sim							1
1	0	0	0	0	adulto_caso_arm_1	1	#VALUE!	homem	Sim	Abaixo de 5a classe	Ateu	Assalariado			Solteiro (nunca viveu maritalmente)	1		1	Sim	Sim	Algumas vezes	Um		1-5 anos atras	Hospital Distrital da Manhica		1-5 anos atras	0	1-3 meses	Outro	Nao interrompeu o tratamento		Nao	Sim	Parceiro/a	Nao		Sim	Vive na Manhica, com viagens frequentes	Não	Outro distrito dentro de Moçambique	Maputo (cidade)			1	Uma	Urbano/cidade	Menos de 15 dias	Mais de 9 meses
1	0	0	0	0	adulto_caso_arm_1	1	0950-12-31	homem	Sim	7a classe	Envangelica / pentecostal	Sem salario fixo	Outro	carpitero	Uniao-de-facto	1		1	Sim	Sim	Sempre	Um		1-5 anos atras	Hospital Distrital da Manhica		1-5 anos atras	0	Nao interrompeu o seguimento nas consultas de HIV		Nao interrompeu o tratamento		Sim			Nao		Sim	Vive na Manhica, com viagens frequentes	Não	Outro país		Africa do Sul		1	2 vezes	Urbano/cidade	De 3 a 9 meses	De 1 a 3 meses
1	0	0		0	adulto_control_arm_1	0	#VALUE!	homem	Sim	7a classe	Islamica	Sem salario fixo	Vendedor		Uniao-de-facto	1	4	1	Sim	Sim	Algumas vezes	Nao teve parceiros casuais		1-5 anos atras	Hospital Distrital da Manhica			0	Nao interrompeu o seguimento nas consultas de HIV		Nao interrompeu o tratamento			Sim	Parceiro/a	Nao		Sim							1
1	0	0	0	0	adulto_control_arm_1	0	#VALUE!	mulher	Sim	12a classe	Catolica	Assalariado	Trabalho domestico		Solteiro (nunca viveu maritalmente)	2		2	Nao aplicavel, mulher	Sim	Sempre	Nao teve parceiros casuais		1-5 anos atras	Hospital Distrital da Manhica			0	Nao interrompeu o seguimento nas consultas de HIV		Nao interrompeu o tratamento			Nao		Nao		Sim							1
1	0	0		0	adulto_control_arm_1	0	#VALUE!	homem	Sim	5a classe	Cristao	Assalariado	Trabalho domestico		Uniao-de-facto	1	3	1	Nao	Sim	Algumas vezes	Nao teve parceiros casuais		1-5 anos atras	Hospital Distrital da Manhica			0	Nao interrompeu o seguimento nas consultas de HIV		Nao interrompeu o tratamento			Nao		Nao		Sim							1
1	0	0		0	adulto_caso_arm_1	1	#VALUE!	homem	Sim	7a classe	Zione/ Sião	Assalariado	Outro	PEDREIEO	Uniao-de-facto	1		1	Nao	Sim	Algumas vezes	Dois		1-5 anos atras	Hospital Distrital da Manhica		1-5 anos atras	0	Nao interrompeu o seguimento nas consultas de HIV		Nao interrompeu o tratamento		Nao	Sim	Outro familiar	Nao		Sim	Vive na Manhica, com viagens frequentes	Não	Outro país		Africa do Sul		1	3-5 vezes	Urbano/cidade	De 15 dias a 3 meses	De 1 a 3 meses
1	0	0		0	adulto_control_arm_1	0	#VALUE!	mulher	Sim	Abaixo de 5a classe	Zione/ Sião	Sem salario fixo	Trabalho domestico		Uniao-de-facto	1	5	1	Nao aplicavel, mulher	Sim	Algumas vezes	Um		1-5 anos atras	Hospital Distrital da Manhica			0	Nao interrompeu o seguimento nas consultas de HIV		Nao interrompeu o tratamento			Nao		Nao		Nao							1
1	0	0	0	0	adulto_control_arm_1	0	#VALUE!	homem	Sim	Ensino t�cnico m�dio	Envangelica / pentecostal	Assalariado	Administrativo/Funcionario/Trabalha para o estado		Uniao-de-facto	1	4	1	Nao	Sim	Sempre	Nao teve parceiros casuais		1-5 anos atras	Hospital Distrital da Manhica			0	Nao interrompeu o seguimento nas consultas de HIV		Nao interrompeu o tratamento			Nao		Nao		Sim							1
1	0	0		0	adulto_caso_arm_1	1	#VALUE!	mulher	Sim	12a classe	Protestante/Anglicana	Assalariado	Trabalho domestico		Solteiro (nunca viveu maritalmente)	1		1	Nao aplicavel, mulher	Nao aplicavel nao tem parceiro	Nao sabe	Nao teve parceiros casuais	Nao aplicavel	1-5 anos atras	Hospital Distrital da Manhica		1-5 anos atras	0	Nao interrompeu o seguimento nas consultas de HIV		Nao interrompeu o tratamento		Nao	Nao		Nao		Sim	Vive na Manhica, com viagens frequentes	Não	Outro distrito dentro de Moçambique	Maputo (cidade)			1	3-5 vezes	Urbano/cidade	De 3 a 9 meses	De 1 a 3 meses
1	0	0		0	adulto_caso_arm_1	1	#VALUE!	homem	Sim	Nao estudou	Zione/ Sião	Assalariado	Outro	PESCADOR	Uniao-de-facto	1		1	Sim	Sim	Sempre	Nao teve parceiros casuais	Nao aplicavel	1-5 anos atras	Hospital Distrital da Manhica		1-5 anos atras	0	Nao interrompeu o seguimento nas consultas de HIV		Nao interrompeu o tratamento		Nao	Sim	Parceiro/a	Nao		Sim	Vive na Manhica, com viagens frequentes	Sim					1	3-5 vezes	Rural/Campo	Menos de uma semana	Fim de semana
1	0	0		0	adulto_caso_arm_1	1	#VALUE!	homem	Sim	5a classe	Zione/ Sião	Assalariado	Mineiro		Uniao-de-facto	1		1	Sim	Sim	Sempre	Nao teve parceiros casuais	Nao aplicavel	1-5 anos atras	Hospital Distrital da Manhica		1-5 anos atras	0	Nao interrompeu o seguimento nas consultas de HIV		Nao interrompeu o tratamento		Nao	Sim	Parceiro/a	Nao		Sim	Vive na Manhica, com viagens frequentes	Não	Outro país		Africa do Sul		2-4	2 vezes	Urbano/cidade	De 3 a 9 meses	De 1 a 3 meses
1	0	0	0	0	adulto_control_arm_1	0	#VALUE!	mulher	Sim	Nao estudou	Cristao	Assalariado	Trabalho domestico		Separado	1	1	1	Nao aplicavel, mulher	Sim	Sempre	Nao teve parceiros casuais		ha máis de 5 anos atrás	Hospital Distrital da Manhica			0	Nao interrompeu o seguimento nas consultas de HIV		Nao interrompeu o tratamento			Nao		Nao		Sim							1
1	0	0	0	0	adulto_control_arm_1	0	#VALUE!	homem	Sim	10a classe	Zione/ Sião	Assalariado	Outro	BOMBAS DE COMBUSTIVEL	Uniao-de-facto	1	2	1	Sim	Sim	Sempre	Um	Sempre	1-5 anos atras	Hospital Distrital da Manhica			0	Nao interrompeu o seguimento nas consultas de HIV		Nao interrompeu o tratamento			Sim	Parceiro/a	Nao		Sim							1
1	0	0	0	0	adulto_control_arm_1	0	#VALUE!	homem	Sim	10a classe	Zione/ Sião	Assalariado	Industria		Uniao-de-facto	1	3	1	Sim	Sim	Sempre	Mais de 3		ha máis de 5 anos atrás	Hospital Distrital da Manhica			0	Nao interrompeu o seguimento nas consultas de HIV		Nao interrompeu o tratamento			Sim	Parceiro/a	Nao		Nao							1
1	0	0		0	adulto_caso_arm_1	1	#VALUE!	mulher	Sim	Abaixo de 5a classe	Envangelica / pentecostal	Assalariado	Agricultura		Separado	1		1	Nao aplicavel, mulher	Sim	Sempre	Nao teve parceiros casuais	Sempre	1-5 anos atras	Hospital Distrital da Manhica		1-5 anos atras	0	Nao interrompeu o seguimento nas consultas de HIV	Outro	Nao interrompeu o tratamento		Nao	Sim	Outro familiar	Nao		Nao	Vive na Manhica, com viagens frequentes	Não	Outro país		Africa do Sul		1	3-5 vezes	Rural/Campo	Menos de 15 dias	Fim de semana
1	0	0		0	adulto_caso_arm_1	1	#VALUE!	mulher	Sim	12a classe	Cristao	Sem salario fixo	Vendedor		Uniao-de-facto	1		1	Nao aplicavel, mulher	Sim	Sempre	Nao teve parceiros casuais	Nao aplicavel	1-5 anos atras	Hospital Distrital da Manhica		1-5 anos atras	0	Nao interrompeu o seguimento nas consultas de HIV		Nao interrompeu o tratamento		Nao			Nao		Sim	Vive na Manhica, com viagens frequentes	Não	Outro país		Africa do Sul		1	3-5 vezes	Urbano/cidade	De 15 dias a 3 meses	De uma semana a um mes
1	0	0	0	0	adulto_control_arm_1	0	#VALUE!	homem	Sim	Abaixo de 5a classe	Cristao	Assalariado	Outro	PEDREIRO	Uniao-de-facto	1	5	1	Nao	Sim	Sempre	Nao teve parceiros casuais		1-5 anos atras	Hospital Distrital da Manhica			0	Nao interrompeu o seguimento nas consultas de HIV		Nao interrompeu o tratamento			Sim	Filho/a	Nao		Sim							1
1	0	0		0	adulto_caso_arm_1	1	#VALUE!	homem	Sim	7a classe	Zione/ Sião	Assalariado	Outro	pedreiro	Uniao-de-facto	1		1	Nao	Sim	Nao	Um		1-5 anos atras	Hospital Distrital da Manhica		1-5 anos atras	0	Nao interrompeu o seguimento nas consultas de HIV	Outro	Nao interrompeu o tratamento		Sim			Nao		Sim	Vive na Manhica, com viagens frequentes	Não	Outro país		Africa do Sul		1	3-5 vezes	Urbano/cidade	De 3 a 9 meses	Nao sabe
1	0	0		0	adulto_caso_arm_1	1	#VALUE!	homem	Sim	7a classe	Cristao	Assalariado	Outro	MOTORISTA	Uniao-de-facto	1		1	Nao	Sim	Sempre	Um		1-5 anos atras	Hospital Distrital da Manhica		1-5 anos atras	0	Nao interrompeu o seguimento nas consultas de HIV		Nao interrompeu o tratamento		Nao	Sim	Parceiro/a	Nao		Sim	Vive na Manhica, com viagens frequentes	Não	Outro país		Botswana		1	3-5 vezes	Rural/Campo	Menos de uma semana	Menos de uma semana durante o meio de semana
1	0	0	0	0	adulto_control_arm_1	0	#VALUE!	mulher	Sim	10a classe	Envangelica / pentecostal	Vive de ajuda	Trabalho domestico		Uniao-de-facto	1	1	1	Nao aplicavel, mulher	Sim	Sempre	Nao teve parceiros casuais		1-5 anos atras	Hospital Distrital da Manhica			0	Nao interrompeu o seguimento nas consultas de HIV		Nao interrompeu o tratamento			Nao		Nao		Sim							1
1	0	0	0	0	adulto_control_arm_1	0	#VALUE!	homem	Sim	10a classe	Protestante/Anglicana	Assalariado	Outro	OPERADOR DE MAQUINAS PESADAS	Separado	1	1	1	Nao	Sim	Sempre	Um		1-5 anos atras	Hospital Distrital da Manhica			0	Nao interrompeu o seguimento nas consultas de HIV		Nao interrompeu o tratamento			Nao		Nao		Sim							2-4
1	0	0	0	0	adulto_caso_arm_1	1	#VALUE!	homem	Sim	10a classe	Catolica	Assalariado	Outro	MOTORISTA	Uniao-de-facto	1		1	Nao	Sim	Sempre	Um		3-12 meses atras	Hospital Distrital da Manhica		3-12 meses atras	0	Nao interrompeu o seguimento nas consultas de HIV		Nao interrompeu o tratamento		Nao	Sim	Outro familiar	Nao		Sim	Vive na Manhica, com viagens frequentes	Não	Outro país		Africa do Sul		1	2 vezes	Urbano/cidade	De 3 a 9 meses	De uma semana a um mes
1	0	0		0	adulto_caso_arm_1	1	#VALUE!	mulher	Sim	10a classe	Envangelica / pentecostal	Assalariado	Outro	medicina sem fronteira	Uniao-de-facto	1		1	Nao aplicavel, mulher	Sim	Algumas vezes	Um		1-5 anos atras	Hospital Distrital da Manhica		1-5 anos atras	0	Nao interrompeu o seguimento nas consultas de HIV		1-3 meses	Sem dispensa no trabalho	Nao			Nao		Sim	Vive na Manhica, com viagens frequentes	Não	Outro país		Africa do Sul		1	2 vezes	Urbano/cidade	De 15 dias a 3 meses	De 1 a 3 meses
1	0	0	0	0	adulto_control_arm_1	0	#VALUE!	mulher	Sim	5a classe	Cristao	Vive de ajuda	Nao trabalha		Uniao-de-facto	2		2	Nao aplicavel, mulher	Sim	Algumas vezes	Nao teve parceiros casuais		1-5 anos atras	Hospital Distrital da Manhica			0	Nao interrompeu o seguimento nas consultas de HIV		Nao interrompeu o tratamento			Nao		Nao		Sim							1
1	0	0	0	0	adulto_control_arm_1	0	#VALUE!	homem	Sim	Ensino t�cnico m�dio	Cristao	Assalariado	Administrativo/Funcionario/Trabalha para o estado		Uniao-de-facto	1	2	1	Nao	Sim	Algumas vezes	Nao teve parceiros casuais		1-5 anos atras	Hospital Distrital da Manhica			0	1-3 meses	Estava doente/ Internado no Hospital	1-3 meses	Doença		Nao		Sim , na Manhica	01	Sim							1
1	0	0		0	adulto_control_arm_1	0	#VALUE!	homem	Sim	7a classe	Cristao	Assalariado	Outro	PEDREIRO	Uniao-de-facto	1	3	1	Nao	Sim	Sempre	Nao teve parceiros casuais		ha máis de 5 anos atrás	Num outro pais	Africa do Sul		0	Nao interrompeu o seguimento nas consultas de HIV		Nao interrompeu o tratamento			Sim	Parceiro/a	Nao		Sim							2-4
1	0	0	0	0	adulto_caso_arm_1	1	#VALUE!	homem	Sim	Abaixo de 5a classe	Zione/ Sião	Assalariado	Outro	pedreiro	Uniao-de-facto	1		1	Nao	Sim	Algumas vezes	Um		1-5 anos atras	Hospital Distrital da Manhica		1-5 anos atras	0	Menos de 1 mes	Problemas de transporte	1-3 meses	Outro	Nao			Nao		Sim	Vive na Manhica, com viagens frequentes	Não	Outro país		Africa do Sul		1	Uma	Urbano/cidade	De 15 dias a 3 meses	De 3 a 9 mes
1	0	0		0	adulto_control_arm_1	0	#VALUE!	homem	Sim	Nao estudou	Ateu	Assalariado	Nao trabalha		Uniao-de-facto	1	2	1	Nao	Sim	Nao	Um		1-5 anos atras	Hospital Distrital da Manhica			0	Nao interrompeu o seguimento nas consultas de HIV		Nao interrompeu o tratamento			Nao		Nao		Sim							1
1	0	0		0	adulto_caso_arm_1	1	#VALUE!	mulher	Sim	5a classe	Envangelica / pentecostal	Sem salario fixo	Trabalho domestico		Separado	1		1	Nao aplicavel, mulher	Nao aplicavel nao tem parceiro	Nao	Nao teve parceiros casuais	Nao aplicavel	1-5 anos atras	Hospital Distrital da Manhica		1-5 anos atras	0	1-3 meses	Nao teve um documento de transferencia	Nao interrompeu o tratamento		Nao	Sim	Pai / mae	Nao		Sim	Vive na Manhica, com viagens frequentes	Não	Outro país		Africa do Sul		1	3-5 vezes	Urbano/cidade	De 15 dias a 3 meses	Menos de uma semana durante o meio de semana
1	0	0		0	adulto_control_arm_1	0	#VALUE!	mulher	Sim	Nao estudou	Zione/ Sião	Sem salario fixo	Nao trabalha		Uniao-de-facto	1	3	1	Nao aplicavel, mulher	Sim	Algumas vezes	Nao teve parceiros casuais		1-5 anos atras	Hospital Distrital da Manhica			0	Nao interrompeu o seguimento nas consultas de HIV		Nao interrompeu o tratamento			Nao		Nao		Sim							1
1	0	0	0	0	adulto_control_arm_1	0	#VALUE!	homem	Sim	7a classe	Zione/ Sião	Sem salario fixo	Vendedor		Uniao-de-facto	1	5	1	Nao	Sim	Algumas vezes	Nao teve parceiros casuais		1-5 anos atras	Hospital Distrital da Manhica			0	Nao interrompeu o seguimento nas consultas de HIV		Nao interrompeu o tratamento			Nao		Nao		Sim							1
1	0	0	0	0	adulto_caso_arm_1	1	#VALUE!	homem	Sim	7a classe	Envangelica / pentecostal	Sem salario fixo			Separado	1		1	Sim	Nao aplicavel nao tem parceiro	Nao sabe	Um	Algumas vezes	1-5 anos atras	Hospital Distrital da Manhica		1-5 anos atras	0	Nao interrompeu o seguimento nas consultas de HIV		Nao interrompeu o tratamento		Nao	Sim	Pai / mae	Nao		Sim		Não	Outro país		Africa do Sul		1	3-5 vezes	Urbano/cidade	De 3 a 9 meses	De 1 a 3 meses
1	0	0	0	0	adulto_control_arm_1	0	#VALUE!	mulher	Sim	7a classe	Cristao	Sem salario fixo	Nao trabalha		Uniao-de-facto	1	1	1	Nao aplicavel, mulher	Sim	Algumas vezes	Nao teve parceiros casuais		1-5 anos atras	Hospital Distrital da Manhica			0	Nao interrompeu o seguimento nas consultas de HIV		Nao interrompeu o tratamento			Nao		Nao		Sim							1
1	0	0	0	0	adulto_control_arm_1	0	#VALUE!	mulher	Sim	7a classe	Cristao	Sem salario fixo	Vendedor		Separado	1	2	1	Nao aplicavel, mulher	Nao sabe	Nao sabe	Nao teve parceiros casuais		1-5 anos atras	Hospital Distrital da Manhica			0	Nao interrompeu o seguimento nas consultas de HIV		Nao interrompeu o tratamento			Nao		Nao		Sim							1
1	0	0		0	adulto_control_arm_1	0	#VALUE!	mulher	Sim	Abaixo de 5a classe	Cristao	Sem salario fixo	Trabalho domestico		Separado	2		2	Nao aplicavel, mulher	Nao sabe	Nao sabe	Nao teve parceiros casuais		1-5 anos atras	Hospital Distrital da Manhica			0	Nao interrompeu o seguimento nas consultas de HIV		Nao interrompeu o tratamento			Nao		Nao		Sim							1
1	0	0		0	adulto_caso_arm_1	1	#VALUE!	homem	Sim	Abaixo de 5a classe	Cristao	Assalariado	Outro	MOTORISTA	Uniao-de-facto	1		1	Nao	Sim	Algumas vezes	Um		1-5 anos atras	Hospital Distrital da Manhica		1-5 anos atras	0	Nao interrompeu o seguimento nas consultas de HIV		Nao interrompeu o tratamento		Nao	Sim	Parceiro/a	Nao		Sim	Vive na Manhica, com viagens frequentes	Não	Outro país		Africa do Sul		2-4	3-5 vezes	Urbano/cidade	Menos de 15 dias	De uma semana a um mes
1	0	0		0	adulto_control_arm_1	0	#VALUE!	homem	Sim	12a classe	Cristao	Assalariado	Industria		Uniao-de-facto	2		2	Nao	Sim	Sempre	Um		1-5 anos atras	Hospital Distrital da Manhica			0	Nao interrompeu o seguimento nas consultas de HIV		Nao interrompeu o tratamento			Nao		Sim , na Manhica	01	Sim							1
1	0	0	0	0	adulto_caso_arm_1	1	#VALUE!	homem	Sim	Abaixo de 5a classe	Envangelica / pentecostal	Sem salario fixo	Agricultura		Uniao-de-facto	2		2	Nao	Sim	Sempre	Nao teve parceiros casuais	Sempre	1-5 anos atras	Outro lugar dentro de Mocambique		1-5 anos atras	0	Nao interrompeu o seguimento nas consultas de HIV	Outro	Nao interrompeu o tratamento		Nao	Nao		Sim , na Manhica		Sim	Vive na Manhica, com viagens frequentes	Não	Outro distrito dentro de Moçambique	Maputo Província			Nenhum	Uma	Urbano/cidade	Menos de 15 dias	Menos de uma semana durante o meio de semana
1	0	0		0	adulto_caso_arm_1	1	#VALUE!	homem	Sim	Abaixo de 5a classe	Catolica	Sem salario fixo			Uniao-de-facto	1		1	Sim	Sim	Sempre	Nao teve parceiros casuais	Nao aplicavel	1-5 anos atras	Hospital Distrital da Manhica		1-5 anos atras	0	Nao interrompeu o seguimento nas consultas de HIV		Nao interrompeu o tratamento		Nao	Sim	Parceiro/a	Nao		Sim	Vive na Manhica, com viagens frequentes	Não	Outro país		Africa do Sul		1	Uma	Urbano/cidade	De 3 a 9 meses	Nao sabe
1	0	0	0	0	adulto_caso_arm_1	1	#VALUE!	homem	Sim	7a classe	Zione/ Sião	Assalariado	Negocio proprio/ ou do patrao		Uniao-de-facto	1		1	Nao	Sim	Algumas vezes	Um		1-5 anos atras	Hospital Distrital da Manhica		1-5 anos atras	0	1-3 meses	Indisponibilidade por trabalho	Nao interrompeu o tratamento		Nao	Nao		Nao		Sim	Vive na Manhica, com viagens frequentes	Não	Outro país		Africa do Sul		1	3-5 vezes	Urbano/cidade	Menos de 15 dias	Menos de uma semana durante o meio de semana
1	0	0	0	0	adulto_caso_arm_1	1	#VALUE!	homem	Sim	5a classe	Envangelica / pentecostal	Assalariado	Agricultura		Casado	2		2	Sim	Sim	Nao	Dois		1-5 anos atras	Hospital Distrital da Manhica		1-5 anos atras	0	Nao interrompeu o seguimento nas consultas de HIV		Nao interrompeu o tratamento		Nao	Sim	Outro familiar	Nao		Sim	Vive na Manhica, com viagens frequentes	Não	Outro distrito dentro de Moçambique	Tete			1	Uma	Urbano/cidade	De 15 dias a 3 meses	De 1 a 3 meses
1	0	0	0	0	adulto_control_arm_1	0	#VALUE!	mulher	Sim	Abaixo de 5a classe	Zione/ Sião	Assalariado	Trabalho domestico		Uniao-de-facto	1	1	1	Nao aplicavel, mulher	Sim	Sempre	Nao teve parceiros casuais		1-5 anos atras	Hospital Distrital da Manhica			0	1-3 meses	Indisponibilidade por trabalho	Nao interrompeu o tratamento			Nao		Nao		Sim							Nenhum
1	0	0		0	adulto_control_arm_1	0	#VALUE!	mulher	Sim	7a classe	Protestante/Anglicana	Sem salario fixo	Vendedor		Casado	1	3	1	Nao aplicavel, mulher	Sim	Sempre	Nao teve parceiros casuais		1-5 anos atras	Hospital Distrital da Manhica			0	1-3 meses	Abandonou/desistiu	1-3 meses	Outro		Nao		Nao		Sim							1
1	0	0		0	adulto_caso_arm_1	1	#VALUE!	homem	Sim	7a classe	Cristao	Assalariado	Outro	MOTORISTA	Separado	1		1	Nao	Nao aplicavel nao tem parceiro	Nao sabe	Nao teve parceiros casuais		1-5 anos atras	Hospital Distrital da Manhica		1-5 anos atras	0	1-3 meses	Indisponibilidade por trabalho	Nao interrompeu o tratamento		Nao	Sim	Pai / mae	Nao		Sim	Vive na Manhica, com viagens frequentes	Não	Outro distrito dentro de Moçambique	Maputo (cidade)			2-4	3-5 vezes	Urbano/cidade	Menos de uma semana	Menos de uma semana durante o meio de semana
1	0	0	0	0	adulto_control_arm_1	0	#VALUE!	homem	Sim	5a classe	Protestante/Anglicana	Sem salario fixo	Administrativo/Funcionario/Trabalha para o estado		Uniao-de-facto	2		2	Sim	Nao	Algumas vezes	Nao teve parceiros casuais		1-5 anos atras	Hospital Distrital da Manhica			0	Nao interrompeu o seguimento nas consultas de HIV		Nao interrompeu o tratamento			Nao		Nao		Nao							1
1	0	0	0	0	adulto_control_arm_1	0	#VALUE!	homem	Sim	7a classe	Catolica	Assalariado	Outro	PEDREIRO	Uniao-de-facto	1	5	1	Nao	Sim	Sempre	Um		1-5 anos atras	Hospital Distrital da Manhica			0	Nao interrompeu o seguimento nas consultas de HIV		Nao interrompeu o tratamento			Sim	Parceiro/a	Nao		Sim							1
1	0	0		0	adulto_caso_arm_1	1	#VALUE!	homem	Sim	7a classe	Protestante/Anglicana	Assalariado	Outro	OPERADOR DAS MAQUINAS	Separado	2		2	Sim	Nao aplicavel nao tem parceiro	Nao sabe	Nao teve parceiros casuais		1-5 anos atras	Hospital Distrital da Manhica		1-5 anos atras	0	Nao interrompeu o seguimento nas consultas de HIV		Nao interrompeu o tratamento		Nao	Sim	Outro familiar	Nao		Sim	Vive na Manhica, com viagens frequentes	Não	Outro distrito dentro de Moçambique	Gaza			1	3-5 vezes	Urbano/cidade	De 15 dias a 3 meses	Menos de uma semana durante o meio de semana
1	0	0	0	0	adulto_control_arm_1	0	#VALUE!	homem	Sim	10a classe	Zione/ Sião	Assalariado	Vendedor		Uniao-de-facto	1	3	1	Nao	Sim	Sempre	Um		1-5 anos atras	Hospital Distrital da Manhica			0	Nao interrompeu o seguimento nas consultas de HIV		Nao interrompeu o tratamento			Sim	Parceiro/a	Nao		Sim							1
1	0	0	0	0	adulto_control_arm_1	0	#VALUE!	mulher	Sim	Nao estudou	Zione/ Sião	Sem salario fixo	Nao trabalha		Uniao-de-facto	1	4	1	Nao aplicavel, mulher	Sim	Sempre	Nao teve parceiros casuais		1-5 anos atras	Hospital Distrital da Manhica			0	Nao interrompeu o seguimento nas consultas de HIV		Nao interrompeu o tratamento			Nao		Nao		Sim							Nenhum
1	0	0		0	adulto_caso_arm_1	1	#VALUE!	homem	Sim	10a classe	Zione/ Sião	Assalariado	Outro	TRABALHA NO PARQUE DE ESTACIONAMENTO DE VIATURAS	Uniao-de-facto	1		2	Nao	Nao	Sempre	Nao teve parceiros casuais		1-5 anos atras	Hospital Distrital da Manhica		1-5 anos atras	0	Nao interrompeu o seguimento nas consultas de HIV		Nao interrompeu o tratamento		Nao	Nao		Nao		Sim	Vive na Manhica, com viagens frequentes	Não	Outro distrito dentro de Moçambique	Maputo (cidade)			1	Nao sabe	Urbano/cidade	Mais de 9 meses	Fim de semana
1	0	0		0	adulto_control_arm_1	0	#VALUE!	homem	Sim	5a classe	Protestante/Anglicana	Assalariado	Outro	PEDREIRO	Uniao-de-facto	1	4	1	Nao	Sim	Sempre	Nao teve parceiros casuais		1-5 anos atras	Hospital Distrital da Manhica			0	Nao interrompeu o seguimento nas consultas de HIV		Nao interrompeu o tratamento			Sim	Outro familiar	Nao		Sim							1
1	0	0		0	adulto_caso_arm_1	1	#VALUE!	mulher	Sim	Abaixo de 5a classe	Zione/ Sião	Sem salario fixo	Agricultura		Separado	2		2	Nao aplicavel, mulher	Sim	Sempre	Nao teve parceiros casuais	Nao aplicavel	1-5 anos atras	Hospital Distrital da Manhica		1-5 anos atras	0	Nao interrompeu o seguimento nas consultas de HIV		Nao interrompeu o tratamento		Nao	Nao		Nao		Sim	Vive na Manhica, com viagens frequentes	Não	Outro país		Africa do Sul		1	3-5 vezes	Urbano/cidade	De 15 dias a 3 meses	Menos de uma semana durante o meio de semana
1	0	0		0	adulto_caso_arm_1	1	#VALUE!	homem	Sim	Nao estudou	Zione/ Sião	Sem salario fixo	Negocio proprio/ ou do patrao		Uniao-de-facto	1		1	Sim	Sim	Nao	Nao teve parceiros casuais	Nao aplicavel	1-5 anos atras	Hospital Distrital da Manhica		1-5 anos atras	0	Nao interrompeu o seguimento nas consultas de HIV		Nao interrompeu o tratamento		Nao	Sim	Parceiro/a	Nao		Sim	Vive na Manhica, com viagens frequentes	Não	Outro distrito dentro de Moçambique	Gaza			1	3-5 vezes	Rural/Campo	De 15 dias a 3 meses	Menos de uma semana durante o meio de semana
1	0	0		0	adulto_caso_arm_1	1	#VALUE!	homem	Sim	Abaixo de 5a classe	Cristao	Assalariado	Outro	PEDREIRO	Separado	1		1	Sim	Nao	Algumas vezes	Um		1-5 anos atras	Hospital Distrital da Manhica		1-5 anos atras	0	Nao interrompeu o seguimento nas consultas de HIV		Nao interrompeu o tratamento		Nao	Nao		Nao		Sim	Vive na Manhica, com viagens frequentes	Não	Outro distrito dentro de Moçambique	Maputo (cidade)			1	3-5 vezes	Urbano/cidade	Menos de 15 dias	Menos de uma semana durante o meio de semana
1	0	0	0	0	adulto_control_arm_1	0	#VALUE!	homem	Sim	5a classe	Cristao	Assalariado	Outro	pedreiro	Solteiro (nunca viveu maritalmente)	2		2	Nao	Nao	Algumas vezes	Um		1-5 anos atras	Hospital Distrital da Manhica			0	Nao interrompeu o seguimento nas consultas de HIV		Nao interrompeu o tratamento			Nao		Nao		Sim							1
1	0	0		0	adulto_caso_arm_1	1	#VALUE!	homem	Sim	7a classe	Envangelica / pentecostal	Assalariado	Outro	pedreiro	Uniao-de-facto	1		1	Nao	Sim	Algumas vezes	Nao teve parceiros casuais	Não	3-12 meses atras	Hospital Distrital da Manhica		3-12 meses atras	1	6-12 meses	Abandonou/desistiu	6-12 meses	Outro	Nao			Nao		Sim	Vive na Manhica, com viagens frequentes	Não	Outro país		Africa do Sul		1	2 vezes	Urbano/cidade	De 3 a 9 meses	De 1 a 3 meses
1	0	0	0	0	adulto_control_arm_1	0	#VALUE!	homem	Sim	5a classe	Envangelica / pentecostal	Sem salario fixo	Outro	PEDREIRO	Viuvo	1	4	1	Nao	Nao	Nao sabe	Nao teve parceiros casuais		1-5 anos atras	Hospital Distrital da Manhica			0	Nao interrompeu o seguimento nas consultas de HIV		Nao interrompeu o tratamento			Sim	Outro familiar	Nao		Sim							2-4
1	0	0	0	0	adulto_control_arm_1	0	#VALUE!	homem	Sim	7a classe	Zione/ Sião	Assalariado	Outro	PEDREIRO	Separado	1	1	1	Sim	Nao sabe	Nao sabe	Nao teve parceiros casuais		1-5 anos atras	Hospital Distrital da Manhica			0	Nao interrompeu o seguimento nas consultas de HIV		Nao interrompeu o tratamento			Nao		Nao		Sim							1
1	0	0		0	adulto_caso_arm_1	1	#VALUE!	mulher	Sim	5a classe	Zione/ Sião	Sem salario fixo			Solteiro (nunca viveu maritalmente)	2		2	Nao aplicavel, mulher	Nao aplicavel nao tem parceiro	Nao sabe	Um	Sempre	1-5 anos atras	Outro Posto de Saude dentro do distrito da Manhica		1-5 anos atras	0	Menos de 1 mes	Problemas de transporte	Nao interrompeu o tratamento		Nao	Sim	Outro familiar	Nao		Sim	Vive na Manhica, com viagens frequentes	Não	Outro país		Africa do Sul		2-4	Uma vez por mes	Urbano/cidade	De 15 dias a 3 meses	Menos de uma semana durante o meio de semana
1	0	0		0	adulto_caso_arm_1	1	#VALUE!	mulher	Sim	5a classe	Cristao	Sem salario fixo			Uniao-de-facto	1		1	Nao aplicavel, mulher	Sim	Sempre	Um		1-5 anos atras	Hospital Distrital da Manhica		1-5 anos atras	0	Nao interrompeu o seguimento nas consultas de HIV		Nao interrompeu o tratamento		Nao	Sim	Pai / mae	Nao		Sim	Vive na Manhica, com viagens frequentes	Não	Outro país		Africa do Sul	DURBAN	1	Uma vez por mes	Urbano/cidade	De 3 a 9 meses	De uma semana a um mes
1	0	0		0	adulto_caso_arm_1	1	#VALUE!	homem	Sim	7a classe	Protestante/Anglicana	Assalariado	Negocio proprio/ ou do patrao		Separado	1		1	Nao	Nao	Algumas vezes	Um		1-5 anos atras	Hospital Distrital da Manhica		1-5 anos atras	0	Nao interrompeu o seguimento nas consultas de HIV		Nao interrompeu o tratamento		Nao	Sim	Outro familiar	Nao		Sim	Vive na Manhica, com viagens frequentes	Não	Outro distrito dentro de Moçambique	Inhambane			1	3-5 vezes	Rural/Campo	De 15 dias a 3 meses	Fim de semana
1	0	0		0	adulto_caso_arm_1	1	#VALUE!	mulher	Sim	5a classe	Protestante/Anglicana	Assalariado			Uniao-de-facto	1		1	Nao aplicavel, mulher	Sim	Sempre	Nao teve parceiros casuais	Sempre	1-5 anos atras	Num outro pais	Africa do Sul	1-5 anos atras	0	Nao interrompeu o seguimento nas consultas de HIV	Outro	Nao interrompeu o tratamento		Sim	Nao		Sim , na Manhica		Nao	Vive na Manhica, com viagens frequentes	Não	Outro país		Africa do Sul		1	3-5 vezes	Urbano/cidade	De 15 dias a 3 meses	De uma semana a um mes
1	0	0	0	0	adulto_control_arm_1	0	#VALUE!	mulher	Sim	Abaixo de 5a classe	Cristao	Sem salario fixo	Vendedor		Separado	1	6	1	Nao aplicavel, mulher	Nao	Nao sabe	Nao teve parceiros casuais		1-5 anos atras	Hospital Distrital da Manhica			0	Nao interrompeu o seguimento nas consultas de HIV		Nao interrompeu o tratamento			Sim	Filho/a	Nao		Sim							1
1	0	0		0	adulto_control_arm_1	0	#VALUE!	homem	Sim	Nao estudou	Protestante/Anglicana	Vive de ajuda	Nao trabalha		Viuvo	2		2	Nao	Nao sabe	Nao sabe	Nao teve parceiros casuais		1-5 anos atras	Hospital Distrital da Manhica			0	Nao interrompeu o seguimento nas consultas de HIV		Nao interrompeu o tratamento			Nao		Nao		Sim							Nenhum
1	0	0	0	0	adulto_control_arm_1	0	#VALUE!	mulher	Sim	7a classe	Cristao	Sem salario fixo	Vendedor		Viuvo	1	2	1	Nao aplicavel, mulher	Nao	Nao sabe	Nao teve parceiros casuais		3-12 meses atras	Hospital Distrital da Manhica			0	1-3 meses	Problemas de transporte	Nao interrompeu o tratamento			Sim	Outro familiar	Nao		Sim							2-4
1	0	0	0	0	adulto_control_arm_1	0	#VALUE!	homem	Sim	7a classe	Protestante/Anglicana	Assalariado	Outro	MOTORISTA	Uniao-de-facto	1	2	1	Nao	Sim	Algumas vezes	Nao teve parceiros casuais		1-5 anos atras	Hospital Distrital da Manhica			0	Nao interrompeu o seguimento nas consultas de HIV		Nao interrompeu o tratamento			Sim	Parceiro/a	Nao		Sim							1
1	0	0		0	adulto_caso_arm_1	1	#VALUE!	homem	Sim	5a classe	Cristao	Assalariado	Outro	MECANICO	Uniao-de-facto	1		1	Nao	Sim	Algumas vezes	Um		1-5 anos atras	Hospital Distrital da Manhica		1-5 anos atras	0	Nao interrompeu o seguimento nas consultas de HIV		Nao interrompeu o tratamento		Nao	Sim	Parceiro/a	Nao		Sim	Vive na Manhica, com viagens frequentes	Não	Outro país		Africa do Sul		1	2 vezes	Urbano/cidade	De 3 a 9 meses	De 1 a 3 meses
1	0	0		0	adulto_caso_arm_1	1	#VALUE!	mulher	Sim	10a classe	Cristao	Sem salario fixo			Uniao-de-facto	1		1	Nao aplicavel, mulher	Sim	Algumas vezes	Nao teve parceiros casuais	Não	1-5 anos atras	Hospital Distrital da Manhica		1-5 anos atras	0	Nao interrompeu o seguimento nas consultas de HIV		Nao interrompeu o tratamento		Nao			Nao		Sim	Vive na Manhica, com viagens frequentes	Não	Outro país		Africa do Sul		1	2 vezes	Urbano/cidade	Menos de 15 dias	De 3 a 9 mes
1	0	0		0	adulto_caso_arm_1	1	#VALUE!	homem	Sim	Abaixo de 5a classe	Ateu	Sem salario fixo			Divorciado	1		1	Nao	Nao	Sempre	Um		1-5 anos atras	Hospital Distrital da Manhica		1-5 anos atras	0	Nao interrompeu o seguimento nas consultas de HIV		Nao interrompeu o tratamento		Nao	Sim	Outro familiar	Nao		Sim	Vive na Manhica, com viagens frequentes	Não	Outro país		Africa do Sul		1	Nao sabe	Urbano/cidade	De 3 a 9 meses	De uma semana a um mes
1	0	0		0	adulto_caso_arm_1	1	#VALUE!	mulher	Sim	10a classe	Protestante/Anglicana	Sem salario fixo	Agricultura		Separado	1		1	Nao aplicavel, mulher	Sim	Sempre	Nao teve parceiros casuais	Nao aplicavel	3-12 meses atras	Hospital Distrital da Manhica		3-12 meses atras	0	Nao interrompeu o seguimento nas consultas de HIV		Nao interrompeu o tratamento		Nao	Sim	Outro familiar	Nao		Sim	Vive na Manhica, com viagens frequentes	Não	Outro país		Africa do Sul		1	3-5 vezes	Urbano/cidade	De 15 dias a 3 meses	De 1 a 3 meses
1	0	0		0	adulto_caso_arm_1	1	#VALUE!	mulher	Sim	7a classe	Cristao	Assalariado	Trabalho domestico		Solteiro (nunca viveu maritalmente)	2		2	Nao aplicavel, mulher	Sim	Nao	Nao teve parceiros casuais	Não	1-5 anos atras	Hospital Distrital da Manhica		1-5 anos atras	0	Nao interrompeu o seguimento nas consultas de HIV		Nao interrompeu o tratamento		Nao	Sim	Pai / mae	Nao		Sim	Vive na Manhica, com viagens frequentes	Não	Outro país		Africa do Sul		2-4	2 vezes	Urbano/cidade	De 3 a 9 meses	De 1 a 3 meses
1	0	0	0	0	adulto_caso_arm_1	1	#VALUE!	homem	Sim	7a classe	Zione/ Sião	Assalariado	Administrativo/Funcionario/Trabalha para o estado		Uniao-de-facto	1		1	Sim	Sim	Algumas vezes	Um		1-5 anos atras	Hospital Distrital da Manhica		1-5 anos atras	0	1-3 meses	Indisponibilidade por trabalho	Nao interrompeu o tratamento		Nao	Sim	Parceiro/a	Nao		Sim	Vive na Manhica, com viagens frequentes	Não	Outro país		Africa do Sul		2-4	3-5 vezes	Urbano/cidade	De 15 dias a 3 meses	De uma semana a um mes
1	0	0		0	adulto_caso_arm_1	1	#VALUE!	homem	Sim	Nao estudou	Cristao	Assalariado	Outro	PEDREIRO	Uniao-de-facto	1		1	Sim	Sim	Sempre	Nao teve parceiros casuais	Nao aplicavel	1-5 anos atras	Hospital Distrital da Manhica		1-5 anos atras	0	1-3 meses	Indisponibilidade por trabalho	Nao interrompeu o tratamento		Nao	Sim	Parceiro/a	Nao		Sim	Vive na Manhica, com viagens frequentes	Não	Outro distrito dentro de Moçambique	Gaza			2-4	3-5 vezes	Rural/Campo	De 15 dias a 3 meses	Menos de uma semana durante o meio de semana
1	0	0		0	adulto_caso_arm_1	1	#VALUE!	homem	Sim	7a classe	Cristao	Assalariado	Outro	MOTORISTA	Uniao-de-facto	1		1	Sim	Sim	Sempre	Um	Sempre	1-5 anos atras	Hospital Distrital da Manhica		1-5 anos atras	0	Nao interrompeu o seguimento nas consultas de HIV		Nao interrompeu o tratamento		Nao	Sim	Parceiro/a	Nao		Sim	Vive na Manhica, com viagens frequentes	Não	Outro distrito dentro de Moçambique	Nampula			2-4	3-5 vezes	Urbano/cidade	Menos de uma semana	De 1 a 3 meses
1	0	0	0	0	adulto_control_arm_1	0	#VALUE!	homem	Sim	Abaixo de 5a classe	Ateu	Vive de ajuda	Nao trabalha		Uniao-de-facto				Sim	Sim	Sempre	Nao teve parceiros casuais		1-5 anos atras	Hospital Distrital da Manhica			0	Nao interrompeu o seguimento nas consultas de HIV		Nao interrompeu o tratamento			Nao		Nao		Sim							1
1	0	0		0	adulto_caso_arm_1	1	#VALUE!	mulher	Nao	7a classe	Islamica	Assalariado			Uniao-de-facto	1		1	Nao aplicavel, mulher	Sim	Sempre	Nao teve parceiros casuais	Nao aplicavel	1-5 anos atras	Hospital Distrital da Manhica		1-5 anos atras	0	Nao interrompeu o seguimento nas consultas de HIV		Nao interrompeu o tratamento		Nao	Sim	Pai / mae	Nao		Sim	Mudanca de casa	Não	Outro distrito dentro de Moçambique	Maputo (cidade)			1	2 vezes	Urbano/cidade	De 3 a 9 meses	Menos de uma semana durante o meio de semana
1	0	0		0	adulto_caso_arm_1	1	#VALUE!	homem	Sim	5a classe	Envangelica / pentecostal	Assalariado	Outro	GUARDA FRONTEIRA	Uniao-de-facto	1		1	Nao	Sim	Algumas vezes	Nao teve parceiros casuais	Algumas vezes	1-5 anos atras	Hospital Distrital da Manhica		1-5 anos atras	0	1-3 meses	Indisponibilidade por trabalho	Nao interrompeu o tratamento		Nao	Sim	Parceiro/a	Nao		Sim	Vive na Manhica, com viagens frequentes	Não	Outro distrito dentro de Moçambique	Maputo (cidade)			1	3-5 vezes	Urbano/cidade	De 3 a 9 meses	De 1 a 3 meses
1	0	0	0	0	adulto_control_arm_1	0	#VALUE!	homem	Sim	5a classe	Zione/ Sião	Assalariado	Outro	PEDREIRO	Uniao-de-facto	1	5	1	Nao	Sim	Algumas vezes	Nao teve parceiros casuais		1-5 anos atras	Hospital Distrital da Manhica			0	Nao interrompeu o seguimento nas consultas de HIV		Nao interrompeu o tratamento			Nao		Nao		Sim							1
1	0	0		0	adulto_control_arm_1	0	#VALUE!	homem	Sim	7a classe	Zione/ Sião	Assalariado	Outro	FISCAL	Uniao-de-facto	1	4	1	Nao	Sim	Algumas vezes	Nao teve parceiros casuais		1-5 anos atras	Hospital Distrital da Manhica			0	Nao interrompeu o seguimento nas consultas de HIV		Nao interrompeu o tratamento			Sim	Confidente	Nao		Sim							2-4
1	0	0		0	adulto_caso_arm_1	1	#VALUE!	homem	Sim	10a classe	Cristao	Assalariado	Outro	seguranca privada	Casado	1		1	Sim	Sim	Algumas vezes	Nao teve parceiros casuais	Não	1-5 anos atras	Hospital Distrital da Manhica		1-5 anos atras	0	Menos de 1 mes	Indisponibilidade por trabalho	1-3 meses	Sem dispensa no trabalho	Nao			Nao		Sim	Vive na Manhica, com viagens frequentes	Não	Outro distrito dentro de Moçambique	Maputo (cidade)			1	Outro	Urbano/cidade	Mais de 9 meses	Fim de semana
1	0	0		0	adulto_caso_arm_1	1	#VALUE!	homem	Sim	5a classe	Cristao	Assalariado	Outro	CANALIZADOR	Uniao-de-facto	1		1	Nao	Sim	Sempre	Nao teve parceiros casuais	Nao aplicavel	3-12 meses atras	Hospital Distrital da Manhica		3-12 meses atras	0	Nao interrompeu o seguimento nas consultas de HIV		Nao interrompeu o tratamento		Nao	Sim	Parceiro/a	Nao		Sim	Vive na Manhica, com viagens frequentes	Não	Outro país		Africa do Sul		2-4	Uma	Urbano/cidade	Mais de 9 meses	Menos de uma semana durante o meio de semana
1	0	0		0	adulto_caso_arm_1	1	#VALUE!	homem	Sim	5a classe	Zione/ Sião	Assalariado	Outro	PEDREIRO	Uniao-de-facto	1		1	Sim	Sim	Sempre	Um		1-5 anos atras	Hospital Distrital da Manhica		1-5 anos atras	0	Nao interrompeu o seguimento nas consultas de HIV		Nao interrompeu o tratamento		Nao	Sim	Parceiro/a	Nao		Sim	Vive na Manhica, com viagens frequentes	Não	Outro país		Africa do Sul		1	3-5 vezes	Urbano/cidade	De 15 dias a 3 meses	De 1 a 3 meses
1	0	0	0	0	adulto_control_arm_1	0	#VALUE!	homem	Sim	10a classe	Cristao	Assalariado	Outro	motorista	Solteiro (nunca viveu maritalmente)	2		2	Sim	Sim	Sempre	Um		3-12 meses atras	Hospital Distrital da Manhica			0	Nao interrompeu o seguimento nas consultas de HIV		Nao interrompeu o tratamento			Nao		Nao		Sim							2-4
1	0	0		0	adulto_caso_arm_1	1	#VALUE!	homem	Sim	10a classe	Envangelica / pentecostal	Assalariado	Industria		Uniao-de-facto	1		1	Sim	Sim	Algumas vezes	Um		3-12 meses atras	Hospital Distrital da Manhica		3-12 meses atras	0	Nao interrompeu o seguimento nas consultas de HIV	Outro	Nao interrompeu o tratamento		Sim			Nao		Sim	Vive na Manhica, com viagens frequentes	Não	Outro distrito dentro de Moçambique	Tete			1	3-5 vezes	Urbano/cidade	De 15 dias a 3 meses	Menos de uma semana durante o meio de semana
1	0	0	0	0	adulto_caso_arm_1	1	#VALUE!	homem	Sim	7a classe	Ateu	Assalariado	Outro	COZINHEIRO DE EMPRESA	Solteiro (nunca viveu maritalmente)	2		2	Nao	Nao aplicavel nao tem parceiro	Nao	Um		1-5 anos atras	Hospital Distrital da Manhica		1-5 anos atras	0	Nao interrompeu o seguimento nas consultas de HIV		Nao interrompeu o tratamento		Nao	Sim	Pai / mae	Nao		Nao	Vive na Manhica, com viagens frequentes	Não	Outro país		Africa do Sul		2-4	2 vezes	Urbano/cidade	De 3 a 9 meses	De uma semana a um mes
1	0	0		0	adulto_control_arm_1	0	#VALUE!	mulher	Sim	Nao estudou	Cristao	Sem salario fixo	Vendedor		Viuvo	1	2	1	Nao aplicavel, mulher	Sim	Algumas vezes	Um	Sempre	1-5 anos atras	Hospital Distrital da Manhica			0	1-3 meses	Esqueceu-se	Nao interrompeu o tratamento			Nao		Nao		Sim							Nenhum
1	0	0	0	0	adulto_control_arm_1	0	#VALUE!	homem	Sim	5a classe	Catolica	Assalariado	Outro	lavador dos carros	Separado	1	2	1	Nao	Nao	Nao sabe	Dois		1-5 anos atras	Hospital Distrital da Manhica			0	Nao interrompeu o seguimento nas consultas de HIV		Nao interrompeu o tratamento			Nao		Nao		Sim							1
1	0	0		0	adulto_caso_arm_1	1	#VALUE!	homem	Sim	Nao estudou	Cristao	Assalariado	Outro	CARPITEIRO	Uniao-de-facto	1		1	Nao	Sim	Algumas vezes	Nao teve parceiros casuais	Nao aplicavel	1-5 anos atras	Hospital Distrital da Manhica		1-5 anos atras	0	Nao interrompeu o seguimento nas consultas de HIV		Nao interrompeu o tratamento		Nao	Nao		Sim , na Manhica		Sim	Vive na Manhica, com viagens frequentes	Não	Outro distrito dentro de Moçambique	Gaza			1	3-5 vezes	Rural/Campo	Menos de uma semana	Fim de semana
1	0	0		0	adulto_caso_arm_1	1	#VALUE!	mulher	Sim	7a classe	Protestante/Anglicana	Assalariado	Trabalho domestico		Viuvo	1		1	Nao aplicavel, mulher	Sim	Sempre	Nao teve parceiros casuais	Nao aplicavel	1-5 anos atras	Hospital Distrital da Manhica		1-5 anos atras	0	Nao interrompeu o seguimento nas consultas de HIV		Nao interrompeu o tratamento		Nao	Sim	Filho/a	Nao		Sim	Vive na Manhica, com viagens frequentes	Não	Outro país		Africa do Sul		1	Uma	Urbano/cidade	De 3 a 9 meses	De 1 a 3 meses
1	0	0	0	0	adulto_caso_arm_1	1	#VALUE!	homem	Sim	5a classe	Zione/ Sião	Assalariado	Outro	PEDREIRO	Uniao-de-facto	1		1	Sim	Sim	Sempre	Um		1-5 anos atras	Hospital Distrital da Manhica		1-5 anos atras	0	Nao interrompeu o seguimento nas consultas de HIV	Outro	Nao interrompeu o tratamento		Nao	Nao		Nao		Sim	Vive na Manhica, com viagens frequentes	Não	Outro país		Africa do Sul		1	2 vezes	Urbano/cidade	De 3 a 9 meses	De 1 a 3 meses
1	0	0		0	adulto_caso_arm_1	1	#VALUE!	mulher	Sim	7a classe	Cristao	Vive de ajuda	Vendedor		Uniao-de-facto	1		2	Nao aplicavel, mulher	Sim	Algumas vezes	Nao teve parceiros casuais	Nao aplicavel	3-12 meses atras	Hospital Distrital da Manhica		3-12 meses atras	0	Nao interrompeu o seguimento nas consultas de HIV		Nao interrompeu o tratamento		Nao	Nao		Nao		Sim	Vive na Manhica, com viagens frequentes	Não	Outro país		Africa do Sul		1	3-5 vezes	Urbano/cidade	De 15 dias a 3 meses	De 1 a 3 meses
1	0	0		0	adulto_caso_arm_1	1	#VALUE!	homem	Sim	7a classe	Cristao	Assalariado	Industria		Uniao-de-facto	1		1	Nao	Sim	Sempre	Um		1-5 anos atras	Hospital Distrital da Manhica		1-5 anos atras	0	Nao interrompeu o seguimento nas consultas de HIV		Nao interrompeu o tratamento		Nao	Sim	Parceiro/a	Nao		Sim	Vive na Manhica, com viagens frequentes	Não	Outro país		Africa do Sul		1	2 vezes	Urbano/cidade	De 3 a 9 meses	De uma semana a um mes
1	0	0		0	adulto_caso_arm_1	1	#VALUE!	mulher	Sim	Nao estudou	Cristao	Sem salario fixo			Separado	1		1	Nao aplicavel, mulher	Sim	Sempre	Nao teve parceiros casuais	Sempre	1-5 anos atras	Hospital Distrital da Manhica		1-5 anos atras	0	Nao interrompeu o seguimento nas consultas de HIV		Nao interrompeu o tratamento		Sim	Sim	Outro familiar	Nao		Sim	Vive na Manhica, com viagens frequentes	Não	Outro país		Africa do Sul		1	Uma	Urbano/cidade	De 3 a 9 meses	De 1 a 3 meses
1	0	0		0	adulto_caso_arm_1	1	#VALUE!	homem	Sim	5a classe	Ateu	Assalariado	Outro	PEDREIRO	Uniao-de-facto	1		1	Sim	Sim	Sempre	Nao teve parceiros casuais	Não	1-5 anos atras	Hospital Distrital da Manhica		1-5 anos atras	0	Nao interrompeu o seguimento nas consultas de HIV		Nao interrompeu o tratamento		Nao	Sim	Outro familiar	Nao		Sim	Vive na Manhica, com viagens frequentes	Não	Outro país		Africa do Sul		1	Nao sabe	Urbano/cidade	De 3 a 9 meses	Menos de uma semana durante o meio de semana
1	0	0	0	0	adulto_caso_arm_1	1	#VALUE!	homem	Sim	5a classe	Cristao	Sem salario fixo	Vendedor		Solteiro (nunca viveu maritalmente)	1		1	Nao	Sim	Sempre	Nao teve parceiros casuais	Sempre	1-5 anos atras	Hospital Distrital da Manhica		3-12 meses atras	0	Nao interrompeu o seguimento nas consultas de HIV		Nao interrompeu o tratamento		Sim			Nao		Sim	Vive na Manhica, com viagens frequentes	Não	Outro país		Africa do Sul		1	Nao sabe	Urbano/cidade	De 3 a 9 meses	De 1 a 3 meses
1	0	0	0	0	adulto_control_arm_1	0	#VALUE!	homem	Sim	Abaixo de 5a classe	Zione/ Sião	Sem salario fixo	Trabalho domestico		Uniao-de-facto	1	2	1	Nao	Sim	Algumas vezes	Nao teve parceiros casuais		3-12 meses atras	Hospital Distrital da Manhica			0	Nao interrompeu o seguimento nas consultas de HIV		Nao interrompeu o tratamento			Nao		Nao		Sim							1
1	0	0		0	adulto_caso_arm_1	1	#VALUE!	homem	Sim	10a classe	Cristao	Assalariado	Trabalho domestico		Uniao-de-facto	1		1	Sim	Sim	Sempre	Um		1-5 anos atras	Hospital Distrital da Manhica		1-5 anos atras	0	Nao interrompeu o seguimento nas consultas de HIV		Nao interrompeu o tratamento		Sim			Nao		Sim	Vive na Manhica, com viagens frequentes	Não	Outro país		Africa do Sul		1	Uma vez por semana	Urbano/cidade	De 15 dias a 3 meses	Menos de uma semana durante o meio de semana
1	0	0		0	adulto_caso_arm_1	1	#VALUE!	homem	Sim	5a classe	Catolica	Assalariado	Outro	MECANICO	Uniao-de-facto	1		1	Nao	Sim	Sempre	Nao teve parceiros casuais		1-5 anos atras	Hospital Distrital da Manhica		1-5 anos atras	0	1-3 meses	Vergonha/discriminacao	Nao interrompeu o tratamento		Nao	Sim	Parceiro/a	Nao		Sim	Vive na Manhica, com viagens frequentes	Não	Outro distrito dentro de Moçambique	Gaza			1	3-5 vezes	Urbano/cidade	De 15 dias a 3 meses	De 1 a 3 meses
1	0	0	0	0	adulto_caso_arm_1	1	#VALUE!	homem	Sim	7a classe	Cristao	Assalariado	Outro	pedreiro	Uniao-de-facto	2		2	Nao	Sim	Algumas vezes	Nao teve parceiros casuais	Algumas vezes	1-5 anos atras	Hospital Distrital da Manhica		1-5 anos atras	0	Menos de 1 mes	Indisponibilidade por trabalho	1-3 meses	Sem dispensa no trabalho	Sim			Nao		Sim	Vive na Manhica, com viagens frequentes	Não	Outro país		Africa do Sul		1	3-5 vezes	Urbano/cidade	De 3 a 9 meses	De 1 a 3 meses
1	0	0		0	adulto_control_arm_1	0	#VALUE!	homem	Sim	5a classe	Animistas	Assalariado	Negocio proprio/ ou do patrao		Uniao-de-facto	1	4	1	Sim	Sim	Sempre	Nao teve parceiros casuais		1-5 anos atras	Hospital Distrital da Manhica			0	Nao interrompeu o seguimento nas consultas de HIV		Nao interrompeu o tratamento			Nao		Nao		Sim							1
1	0	0		0	adulto_caso_arm_1	1	#VALUE!	homem	Sim	10a classe	Zione/ Sião	Assalariado	Outro	MOTORISTA	Solteiro (nunca viveu maritalmente)	1		2	Sim	Nao aplicavel nao tem parceiro	Nao	Nao teve parceiros casuais	Nao aplicavel	3-12 meses atras	Hospital Distrital da Manhica		3-12 meses atras	0	Nao interrompeu o seguimento nas consultas de HIV		Nao interrompeu o tratamento		Nao	Nao		Nao		Sim	Vive na Manhica, com viagens frequentes	Não	Outro país		Africa do Sul		1	3-5 vezes	Urbano/cidade	Menos de uma semana	De 1 a 3 meses
1	0	0	0	0	adulto_control_arm_1	0	#VALUE!	homem	Sim	12a classe	Zione/ Sião	Sem salario fixo	Outro	electrecista	Solteiro (nunca viveu maritalmente)	2		2	Nao	Sim	Sempre	Nao teve parceiros casuais		3-12 meses atras	Hospital Distrital da Manhica			0	Nao interrompeu o seguimento nas consultas de HIV		Nao interrompeu o tratamento			Nao		Nao		Sim							1
1	0	0		0	adulto_control_arm_1	0	#VALUE!	mulher	Sim	10a classe	Catolica	Assalariado	Vendedor		Separado	1	3	1	Nao aplicavel, mulher	Sim	Sempre	Nao teve parceiros casuais		3-12 meses atras	Hospital Distrital da Manhica			0	Nao interrompeu o seguimento nas consultas de HIV		Nao interrompeu o tratamento			Nao		Nao		Sim							2-4
1	0	0	0	0	adulto_control_arm_1	0	#VALUE!	homem	Sim	5a classe	Cristao	Sem salario fixo	Nao trabalha		Uniao-de-facto	1	7	1	Sim	Sim	Algumas vezes	Nao teve parceiros casuais		1-5 anos atras	Hospital Distrital da Manhica			0	Nao interrompeu o seguimento nas consultas de HIV		Nao interrompeu o tratamento			Nao		Nao		Sim							1
1	0	0		0	adulto_control_arm_1	0	#VALUE!	homem	Sim	7a classe	Cristao	Assalariado	Outro	motorista	Casado	1	3	1	Sim	Sim	Sempre	Nao teve parceiros casuais		3-12 meses atras	Hospital Distrital da Manhica			0	Nao interrompeu o seguimento nas consultas de HIV		Nao interrompeu o tratamento			Nao		Nao		Sim							2-4
1	0	0		0	adulto_control_arm_1	0	#VALUE!	homem	Sim	Abaixo de 5a classe	Zione/ Sião	Assalariado	Outro	GUARDA	Separado	1	4	1	Nao	Nao	Nao sabe	Um		1-5 anos atras	Hospital Distrital da Manhica			0	Nao interrompeu o seguimento nas consultas de HIV		Nao interrompeu o tratamento			Nao		Nao		Sim
1	0	0		0	adulto_caso_arm_1	1	#VALUE!	homem	Sim	Abaixo de 5a classe	Zione/ Sião	Sem salario fixo	Outro	pedreiro	Uniao-de-facto	1		1	Sim	Sim	Sempre	Nao teve parceiros casuais	Sempre	3-12 meses atras	Hospital Distrital da Manhica		3-12 meses atras	0	Nao interrompeu o seguimento nas consultas de HIV		Nao interrompeu o tratamento		Sim			Nao		Sim	Vive na Manhica, com viagens frequentes	Não	Outro distrito dentro de Moçambique	Maputo Província			1	2 vezes	Urbano/cidade	De 3 a 9 meses	De 1 a 3 meses
1	0	0	0	0	adulto_control_arm_1	0	#VALUE!	homem	Sim	5a classe	Zione/ Sião	Assalariado	Nao trabalha		Uniao-de-facto	1	3	1	Nao	Sim	Sempre	Nao teve parceiros casuais		3-12 meses atras	Hospital Distrital da Manhica			0	Nao interrompeu o seguimento nas consultas de HIV		Nao interrompeu o tratamento			Nao		Nao		Sim							1
1	0	0		0	adulto_caso_arm_1	1	#VALUE!	homem	Sim	7a classe	Cristao	Assalariado	Outro	MOTORISTA	Uniao-de-facto	1		1	Nao	Sim	Sempre	Dois		1-5 anos atras	Hospital Distrital da Manhica		1-5 anos atras	0	Nao interrompeu o seguimento nas consultas de HIV		Nao interrompeu o tratamento		Nao			Nao		Sim	Vive na Manhica, com viagens frequentes	Não	Outro distrito dentro de Moçambique	Nampula			1	3-5 vezes	Urbano/cidade	De 15 dias a 3 meses	Nao sabe
1	0	0	0	0	adulto_control_arm_1	0	#VALUE!	mulher	Sim	Abaixo de 5a classe	Protestante/Anglicana	Sem salario fixo	Agricultura		Uniao-de-facto	1	1	1	Nao aplicavel, mulher	Sim	Sempre	Nao teve parceiros casuais		Ha menos de 3 meses atras	Hospital Distrital da Manhica			0	1-3 meses		Nao interrompeu o tratamento			Nao		Nao		Sim							Nenhum
1	0	0		0	adulto_caso_arm_1	1	#VALUE!	homem	Sim	Abaixo de 5a classe	Cristao	Assalariado	Nao trabalha		Uniao-de-facto	1		1	Sim	Sim	Sempre	Nao teve parceiros casuais	Não	1-5 anos atras	Num outro pais	Africa do Sul	1-5 anos atras	0	Nao interrompeu o seguimento nas consultas de HIV		Nao interrompeu o tratamento		Sim	Nao		Nao		Sim	Vive na Manhica, com viagens frequentes	Não	Outro país		Africa do Sul		2-4	Nao sabe	Urbano/cidade	De 15 dias a 3 meses	Menos de uma semana durante o meio de semana
1	0	0		0	adulto_caso_arm_1	1	#VALUE!	homem	Sim	7a classe	Nao sabe	Assalariado	Outro	pintor	Solteiro (nunca viveu maritalmente)	1		1	Sim	Nao	Algumas vezes	Um		1-5 anos atras	Hospital Distrital da Manhica		1-5 anos atras	0	Nao interrompeu o seguimento nas consultas de HIV		Nao interrompeu o tratamento		Sim			Sim , na Manhica		Sim	Vive na Manhica, com viagens frequentes	Não	Outro país		Africa do Sul		2-4	Outro	Urbano/cidade	Mais de 9 meses	Nao sabe
1	0	0		0	adulto_caso_arm_1	1	#VALUE!	mulher	Sim	Nao estudou	Zione/ Sião	Assalariado	Trabalho domestico		Solteiro (nunca viveu maritalmente)	2		2	Nao aplicavel, mulher	Sim	Algumas vezes	Nao teve parceiros casuais		1-5 anos atras	Hospital Distrital da Manhica		1-5 anos atras	0	Nao interrompeu o seguimento nas consultas de HIV		Nao interrompeu o tratamento		Nao			Nao		Sim	Vive na Manhica, com viagens frequentes	Não	Outro distrito dentro de Moçambique	Maputo (cidade)			2-4	3-5 vezes	Urbano/cidade	De 15 dias a 3 meses	De 1 a 3 meses
1	0	0		0	adulto_caso_arm_1	1	#VALUE!	mulher	Sim	Nao estudou	Cristao	Assalariado	Negocio proprio/ ou do patrao		Viuvo	1		1	Nao aplicavel, mulher	Sim	Nao	Nao teve parceiros casuais	Nao aplicavel	1-5 anos atras	Hospital Distrital da Manhica		1-5 anos atras	0	Nao interrompeu o seguimento nas consultas de HIV		Nao interrompeu o tratamento		Nao			Nao		Sim	Vive na Manhica, com viagens frequentes	Não	Outro país		Africa do Sul		1	3-5 vezes	Urbano/cidade	De 15 dias a 3 meses	De uma semana a um mes
1	0	0	0	0	adulto_caso_arm_1	1	#VALUE!	homem	Sim	Abaixo de 5a classe	Zione/ Sião	Assalariado	Outro	SERALHEIRO	Uniao-de-facto	1		1	Nao	Sim	Sempre	Nao teve parceiros casuais	Nao aplicavel	3-12 meses atras	Hospital Distrital da Manhica		3-12 meses atras	0	Nao interrompeu o seguimento nas consultas de HIV		Nao interrompeu o tratamento		Nao			Nao		Sim	Vive na Manhica, com viagens frequentes	Não	Outro país		Africa do Sul		1	2 vezes	Urbano/cidade	De 3 a 9 meses	De 1 a 3 meses
1	0	0		0	adulto_caso_arm_1	1	#VALUE!	mulher	Sim	5a classe	Cristao	Assalariado			Uniao-de-facto	1		1	Nao aplicavel, mulher	Sim	Nao	Nao teve parceiros casuais	Nao aplicavel	1-5 anos atras	Num outro pais	Africa do Sul	1-5 anos atras	0	Nao interrompeu o seguimento nas consultas de HIV	Outro	Nao interrompeu o tratamento		Sim	Sim	Outro familiar	Nao		Sim	Vive na Manhica, com viagens frequentes	Não	Outro país		Africa do Sul		1	3-5 vezes	Rural/Campo	De 15 dias a 3 meses	De 1 a 3 meses
1	0	0		0	adulto_caso_arm_1	1	#VALUE!	homem	Sim	5a classe	Cristao	Assalariado	Mineiro		Uniao-de-facto	1		1	Sim	Sim	Algumas vezes	Um		Ha menos de 3 meses atras	Hospital Distrital da Manhica		Ha menos de 3 meses atras	0	Nao interrompeu o seguimento nas consultas de HIV		Nao interrompeu o tratamento		Nao	Nao		Nao		Sim	Vive na Manhica, com viagens frequentes	Não	Outro país		Africa do Sul		1	2 vezes	Urbano/cidade	Menos de uma semana	De 1 a 3 meses
1	0	0	0	0	adulto_control_arm_1	0	#VALUE!	homem	Sim	5a classe	Cristao	Assalariado	Administrativo/Funcionario/Trabalha para o estado		Separado	1	1	1	Nao	Sim	Nao	Nao teve parceiros casuais		1-5 anos atras	Hospital Distrital da Manhica			0	Nao interrompeu o seguimento nas consultas de HIV		Nao interrompeu o tratamento			Nao		Nao		Sim							1
1	0	0		0	adulto_caso_arm_1	1	#VALUE!	mulher	Sim	10a classe	Cristao	Assalariado	Trabalho domestico		Solteiro (nunca viveu maritalmente)	1		1	Nao aplicavel, mulher	Sim	Sempre	Nao teve parceiros casuais	Nao aplicavel	1-5 anos atras	Hospital Distrital da Manhica		1-5 anos atras	0	Nao interrompeu o seguimento nas consultas de HIV		Nao interrompeu o tratamento		Nao			Nao		Sim	Vive na Manhica, com viagens frequentes	Não	Outro país		Africa do Sul		2-4	3-5 vezes	Urbano/cidade	De 15 dias a 3 meses	De uma semana a um mes
[truncated: 686 more columns]
