# Supplementary material for: Patterns of mobility and its impact on retention in care among people living with HIV in the Manhiça District, Mozambique
Source: PLoS One. 2021 May 21;16(5):e0250844. doi: 10.1371/journal.pone.0250844 (PMC8139482; doi:10.1371/journal.pone.0250844)
Supplement: S6 File — (XLSX) [file pone.0250844.s006.xlsx]

## Sheet: Sheet1
	Data Dictionary for Variables in dataset
	Portuguese variables	English Variable
	recordisdiaa	Record ID
	dupstid	….
	duprecord	….
	duppermid	…
	duphdd	…
	redcap_event_name	…
	iscase	Case/Control
	age	Age
	sexo	Gender
	manhica	Manhica
	education	Education
	religion	Religion
	incomesource	Income Source
	work	Work
	otherwork	Otherwork
	maritalstatus	Marital Status
	haschildren	Has Childrens
	childno	Number of Childrens
	childrenmanhica	Children in Manhiça
	circumcision	Ciscumcised
	partnerknow	Partner Know Hiv Status
	condompartner	Use of condom with Partner
	casualpartners	Have casual partners
	condomcasual	Use condom with casual partner
	timedx	For how long have been diagnosed with HIV
	placedx	where was diagnosed HIV
	countrydx	If was diagnosed in another coutry, which one?
	timebigin_tarv	for how long have been in ARVs
	ltfu90	Ever been Lost to follow up?
	followupinterruption	For how long have interruted follow up
	reasonltfu	Reason to be lost to follow up
	timewotarv	time without ARV In the last year
	reasondiscontart	if interrupted ARVs, what was the Reason ?
	cd4away	If ever did follow up of CD4 or Viral Load at Destination?
	delegatarv	If couldn’t pick up ARVs, for being away,someone else picked ARVs at Pharmacy for you?
	whosendarv	If someone picked for ARVs for you, who was that person?
	washospitalized	Was ever hospitalized in the last year?
	timehospitalized	if yes, How many times been hospitalized?
	communicatebysms	if it was ossible would you like to communicate with Manhiça District Hospital by text Message?
	what_situation	If any situation forced you to stay/sleep for a period of at least 4 nights straight during the week, what wa that situation?
	change_in_manhica	Moving to another house or travel was within Manhiça District?
	outsidewhere	If moved outside Manhica District, to where?
	province	If moved to another district in Mozambique, to which province?
	othecountry	If moved to another country, which one?
	othercountr	If Other country, which one?
	cellphone	How many cellphones you have?
	times_out	How many times you moved houses or travelled outsider Manhica District within the last year?
	where_travel	To where you moved or travelled to?
	how_long	For how long you stayed at destination withhout returning to Manhia District?
	how_long_home	For how long you stay home when you return?
	family_visited_out	Did you receive any family visit while outsider Manhiça?
	timesvisited	If family visited, how many time sthey visited in the last year?
	mineprovince	if miner, in which province/region work?
	kind_miner	if miner, what kind of miner?
	region_work	if agriculture, in which province/region work?
	passport	if moved ou traveled to other country, have passport?
	have_work_permit	Have work permit in the country you work?
	desthousing	From who is the house that you live at destination?
	cellphoneabroad	If traveled to another country, have country sim card?
	talkfamily_when_out	comunnicate with family by phone when at destination?
	dxbeforetravel	when moved or travelled, already knew hiv status?
	whentravel_hivbigin	when moved or travelled, had started ARVs?
	consul_folowup	After you have move or traveled, did you continue follow-up at Manhiça District Hospital?
	asked_transfer	Did you take or asked for a transference from HIV follow up in Manhica District to Hiv follow up at destination?
	whynottransfer	If did not take transference, what was the reason?
	reason	other reason for not taking the transference document?
	consult_at_the_destination	Did you ever went to HIV follow up at destination?
	access_arv	Did you have access to ARV’s at destination?
	other_reason	Other reason for not accessing ARVs
	how_arv_acess	If had access to ARV at destination, how did you have access to ARV at destination?
	arv_in_time	Did ARV got in destination in time?
	what_you_do_without_arv	What you used to do without ARVs from Manhiça
	everhospitalized	Have you ever been to the hospital for disease after you got diagnosed with HIV?
	illaway	Ever been ill at destination in the last year?
	clinical_assistence	Ever looked for any consultation at destination?
	if_yes_where	if ever looked for any consultation at destination, where ?
	time_hospitalized	If ever been hospitalized since diagnosed with HIV, how many times?
	time_taking_tablets	For how long have you been without taking ARVs
	takemorearvs	if would like to take more ARVs, for how long?
	dificult_found	what difficulties you found when you returned to HIV consultation follow at Manhica District Hospital?
	if_other_dificult_what	if others difficulties found when returned to HIV consultation at Manhiça District Hospital, which one?
	how_many	if yes, how many?
	relationship_destination	Other relationship at destination?
	childrendest	has childrens at destination?
	complete	completed questionaire?
	timestarttarv	How long started ARVs?
	followingconsulhiv	with what frequency you attend HIV Followup?
	someliftarv	someone pick up ARV at Mnahiça District Pharmacy?
	clinicacare	ever looked fo clinic assitance for being ill, in the last year?
	takinany	Ever took one of those?
	destination	if moved outside Manhica District, to where?
	accompanied	moved or travelled accompanied by who?
	accompyesno	moved or travelled accompanied?
	reasontravel	What was the reason that made you travel or move to another house?
	dup	Duplicated?
	idade	age?
	meses	months?
	emtarv	in ARVs?
	codregime	regiment code
	codestado	WHO Status code
	destinopaciente	where patient was seen?
	datasaidatarv	pick up Arvs date?
	aconselhado	counsel
	referidocd	refered
	estadiooms	WHO stage
	emtratamentotb	In treatment for Tuberculosis
	datacd	….
	referidohdd	….
	datareferidohdd	…
	aceitabuscaactiva	accepted active search
	dataaceitabuscaactiva	day accepetd active search
	referidobuscaactiva	refered to active search
	datareferenciabuscaactiva	reference to active search date
	situacaohiv	HIV situation?
	observacao	Observations
	educacaoprevencao	prevention education
	transfoutraus	Transferred?
	dataelegibilidadeiniciotarv	eligibile date to start ARV
	apssdisponivel	psychosocial support availabe
	apssformacontacto	psychosocial support form of contact
	apssqueminformouseroestado	to whom informed HIV status
	apssconheceestadoparceiro	Partner Know Hiv Status
	usname	…
	codregime_1	…
	dataproxima_4	next follow up date
	datatarv_39	ARV date
	sintomastb_8	sympthoms
	omsconsulta_9	WHO stage at consultation
